# Supplementary material for: Genomic and proteomic analysis of lignin degrading and polyhydroxyalkanoate accumulating β-proteobacterium Pandoraea sp. ISTKB
Source: Biotechnol Biofuels. 2018 Jun 5;11:154. doi: 10.1186/s13068-018-1148-2 (PMC5987411; doi:10.1186/s13068-018-1148-2)
Supplement: Supplementary file 2 — Additional file 2: Table S9. Detail of genomic islands identified in Pandoraea sp. ISTKB genome. [file 13068_2018_1148_MOESM2_ESM.xls]

## Sheet: Islandviewer Results
Detail of genomic islands identified in Pandoraea sp. ISTKB genome
Island start	Island end	Length	Method	Gene name	Gene ID	Locus	Gene start	Gene end	Strand	Product	External Annotations
1626843	1640005	13162	Predicted by at least one method	ODP31549.1		A9762_05990	1626843	1627670	-1	hypothetical protein
1626843	1640005	13162	Predicted by at least one method	ODP31683.1		A9762_05995	1627877	1628353	-1	histidine phosphatase family protein
1626843	1640005	13162	Predicted by at least one method	ODP31550.1		A9762_06005	1628722	1629786	-1	hypothetical protein
1626843	1640005	13162	Predicted by at least one method			A9762_06010	1630198	1631296	-1	DNA methyltransferase
1626843	1640005	13162	Predicted by at least one method	ODP31551.1		A9762_06015	1631760	1632404	1	hypothetical protein
1626843	1640005	13162	Predicted by at least one method	ODP31552.1		A9762_06020	1632441	1632737	-1	hypothetical protein
1626843	1640005	13162	Predicted by at least one method	ODP31553.1		A9762_06025	1633524	1634030	-1	hypothetical protein
1626843	1640005	13162	Predicted by at least one method	ODP31554.1		A9762_06030	1634986	1635471	1	hypothetical protein
1626843	1640005	13162	Predicted by at least one method	ODP31555.1		A9762_06035	1635468	1635926	-1	hypothetical protein
1626843	1640005	13162	Predicted by at least one method	ODP31556.1		A9762_06040	1636061	1636912	-1	transposase
1626843	1640005	13162	Predicted by at least one method	ODP31557.1		A9762_06045	1636906	1637169	-1	transposase
1626843	1640005	13162	Predicted by at least one method	ODP31558.1		A9762_06050	1637519	1638034	1	hypothetical protein
1626843	1640005	13162	Predicted by at least one method	ODP31559.1		A9762_06055	1638047	1638922	1	hypothetical protein
1626843	1640005	13162	Predicted by at least one method	ODP31560.1		A9762_06060	1639322	1640005	-1	hypothetical protein
1627877	1635471	7594	Predicted by at least one method	ODP31683.1		A9762_05995	1627877	1628353	-1	histidine phosphatase family protein
1627877	1635471	7594	Predicted by at least one method	ODP31550.1		A9762_06005	1628722	1629786	-1	hypothetical protein
1627877	1635471	7594	Predicted by at least one method			A9762_06010	1630198	1631296	-1	DNA methyltransferase
1627877	1635471	7594	Predicted by at least one method	ODP31551.1		A9762_06015	1631760	1632404	1	hypothetical protein
1627877	1635471	7594	Predicted by at least one method	ODP31552.1		A9762_06020	1632441	1632737	-1	hypothetical protein
1627877	1635471	7594	Predicted by at least one method	ODP31553.1		A9762_06025	1633524	1634030	-1	hypothetical protein
1627877	1635471	7594	Predicted by at least one method	ODP31554.1		A9762_06030	1634986	1635471	1	hypothetical protein
1627877	1635471	7594	Predicted by at least one method	ODP31555.1		A9762_06035	1635468	1635926	-1	hypothetical protein
2830190	2834700	4510	Predicted by at least one method	ODP32862.1		A9762_04040	2830190	2830387	1	hypothetical protein
2830190	2834700	4510	Predicted by at least one method	ODP32861.1		A9762_04035	2830676	2831242	1	hypothetical protein
2830190	2834700	4510	Predicted by at least one method			A9762_04030	2831596	2831898	1	hypothetical protein
2830190	2834700	4510	Predicted by at least one method	ODP32860.1		A9762_04025	2832739	2833266	1	hypothetical protein
2830190	2834700	4510	Predicted by at least one method	ODP32859.1		A9762_04020	2833441	2833641	1	hypothetical protein
2830190	2834700	4510	Predicted by at least one method	ODP32858.1		A9762_04015	2833662	2834123	1	hypothetical protein
2830190	2834700	4510	Predicted by at least one method	ODP32857.1		A9762_04010	2834488	2834700	-1	hypothetical protein
4072627	4089111	16484	Predicted by at least one method	ODP32114.1		A9762_05175	4072627	4072884	1	hypothetical protein
4072627	4089111	16484	Predicted by at least one method	ODP32115.1		A9762_05180	4073771	4075114	-1	hypothetical protein
4072627	4089111	16484	Predicted by at least one method	ODP32116.1		A9762_05185	4075111	4081410	-1	histidine kinase
4072627	4089111	16484	Predicted by at least one method	ODP32117.1		A9762_05190	4081428	4082072	-1	radical SAM protein
4072627	4089111	16484	Predicted by at least one method	ODP32238.1		A9762_05195	4082069	4083901	-1	ATPase
4072627	4089111	16484	Predicted by at least one method	ODP32118.1		A9762_05200	4085193	4086116	1	hypothetical protein
4072627	4089111	16484	Predicted by at least one method			A9762_05205	4086474	4086635	1	chromate resistance protein
4072627	4089111	16484	Predicted by at least one method			A9762_05210	4086918	4087100	1	integrase
4072627	4089111	16484	Predicted by at least one method	ODP32119.1		A9762_05215	4087330	4089111	1	hypothetical protein
4284681	4289449	4768	Predicted by at least one method	ODP33244.1		A9762_19890	4284681	4286324	1	catalase
4284681	4289449	4768	Predicted by at least one method	ODP33245.1		A9762_19895	4286405	4287166	1	hypothetical protein
4284681	4289449	4768	Predicted by at least one method	ODP33246.1		A9762_19900	4287334	4287975	-1	phosphohydrolase
4284681	4289449	4768	Predicted by at least one method	ODP33286.1		A9762_19905	4288307	4289449	1	cyclopropane-fatty-acyl-phospholipid synthase
4436266	4480156	43890	Predicted by at least one method	ODP35242.1		A9762_11180	4436266	4437207	1	transcriptional regulator
4436266	4480156	43890	Predicted by at least one method	ODP35241.1		A9762_11175	4437379	4438548	1	branched-chain amino acid ABC transporter substrate-binding protein
4436266	4480156	43890	Predicted by at least one method	ODP35240.1		A9762_11165	4439011	4440240	1	integrase
4436266	4480156	43890	Predicted by at least one method	ODP35239.1		A9762_11160	4440271	4440870	-1	resolvase
4436266	4480156	43890	Predicted by at least one method			A9762_11155	4442592	4443435	1	integrase
4436266	4480156	43890	Predicted by at least one method	ODP35238.1		A9762_11150	4443497	4444309	-1	hypothetical protein
4436266	4480156	43890	Predicted by at least one method	ODP35237.1		A9762_11145	4444309	4445364	-1	hypothetical protein
4436266	4480156	43890	Predicted by at least one method	ODP35236.1		A9762_11140	4446184	4446993	-1	hypothetical protein
4436266	4480156	43890	Predicted by at least one method	ODP35303.1		A9762_11135	4447124	4447468	1	transcriptional regulator
4436266	4480156	43890	Predicted by at least one method	ODP35235.1		A9762_11130	4448588	4448818	-1	hypothetical protein
4436266	4480156	43890	Predicted by at least one method	ODP35234.1		A9762_11125	4449223	4449525	1	hypothetical protein
4436266	4480156	43890	Predicted by at least one method	ODP35233.1		A9762_11120	4450321	4451373	1	hypothetical protein
4436266	4480156	43890	Predicted by at least one method	ODP35232.1		A9762_11115	4451407	4453107	1	hypothetical protein
4436266	4480156	43890	Predicted by at least one method	ODP35231.1		A9762_11110	4453760	4455049	-1	hypothetical protein
4436266	4480156	43890	Predicted by at least one method	ODP35230.1		A9762_11105	4455841	4456086	-1	hypothetical protein
4436266	4480156	43890	Predicted by at least one method	ODP35229.1		A9762_11100	4456327	4457010	1	hypothetical protein
4436266	4480156	43890	Predicted by at least one method	ODP35228.1		A9762_11095	4457458	4458975	-1	hypothetical protein
4436266	4480156	43890	Predicted by at least one method	ODP35227.1		A9762_11090	4459536	4459856	1	hypothetical protein
4436266	4480156	43890	Predicted by at least one method	ODP35226.1		A9762_11085	4459957	4460208	-1	hypothetical protein
4436266	4480156	43890	Predicted by at least one method	ODP35225.1		A9762_11080	4460483	4461553	-1	pyridine nucleotide-disulfide oxidoreductase
4436266	4480156	43890	Predicted by at least one method	ODP35302.1		A9762_11075	4461607	4462455	-1	AraC family transcriptional regulator
4436266	4480156	43890	Predicted by at least one method	ODP35224.1		A9762_11070	4462684	4464021	1	hypothetical protein
4436266	4480156	43890	Predicted by at least one method	ODP35223.1		A9762_11065	4464079	4464942	1	NmrA family transcriptional regulator
4436266	4480156	43890	Predicted by at least one method	ODP35301.1		A9762_11060	4464970	4465845	-1	esterase
4436266	4480156	43890	Predicted by at least one method	ODP35300.1		A9762_11055	4465866	4467044	-1	glycosyl transferase family 8
4436266	4480156	43890	Predicted by at least one method	ODP35222.1		A9762_11050	4468207	4474155	-1	hypothetical protein
4436266	4480156	43890	Predicted by at least one method	ODP35221.1		A9762_11045	4474769	4475770	-1	nitrate ABC transporter substrate-binding protein
4436266	4480156	43890	Predicted by at least one method	ODP35220.1		A9762_11040	4475902	4477233	-1	phthalate 4,5-dioxygenase
4436266	4480156	43890	Predicted by at least one method	ODP35219.1		A9762_11035	4477378	4478370	1	AraC family transcriptional regulator
4436266	4480156	43890	Predicted by at least one method	ODP35218.1		A9762_11030	4478465	4479010	1	glutathione peroxidase
4436266	4480156	43890	Predicted by at least one method	ODP35217.1		A9762_11025	4479185	4480156	-1	glyoxalase
4439011	4457010	17999	Predicted by at least one method	ODP35240.1		A9762_11165	4439011	4440240	1	integrase
4439011	4457010	17999	Predicted by at least one method	ODP35239.1		A9762_11160	4440271	4440870	-1	resolvase
4439011	4457010	17999	Predicted by at least one method			A9762_11155	4442592	4443435	1	integrase
4439011	4457010	17999	Predicted by at least one method	ODP35238.1		A9762_11150	4443497	4444309	-1	hypothetical protein
4439011	4457010	17999	Predicted by at least one method	ODP35237.1		A9762_11145	4444309	4445364	-1	hypothetical protein
4439011	4457010	17999	Predicted by at least one method	ODP35236.1		A9762_11140	4446184	4446993	-1	hypothetical protein
4439011	4457010	17999	Predicted by at least one method	ODP35303.1		A9762_11135	4447124	4447468	1	transcriptional regulator
4439011	4457010	17999	Predicted by at least one method	ODP35235.1		A9762_11130	4448588	4448818	-1	hypothetical protein
4439011	4457010	17999	Predicted by at least one method	ODP35234.1		A9762_11125	4449223	4449525	1	hypothetical protein
4439011	4457010	17999	Predicted by at least one method	ODP35233.1		A9762_11120	4450321	4451373	1	hypothetical protein
4439011	4457010	17999	Predicted by at least one method	ODP35232.1		A9762_11115	4451407	4453107	1	hypothetical protein
4439011	4457010	17999	Predicted by at least one method	ODP35231.1		A9762_11110	4453760	4455049	-1	hypothetical protein
4439011	4457010	17999	Predicted by at least one method	ODP35230.1		A9762_11105	4455841	4456086	-1	hypothetical protein
4439011	4457010	17999	Predicted by at least one method	ODP35229.1		A9762_11100	4456327	4457010	1	hypothetical protein
4659159	4676506	17347	Predicted by at least one method	ODP34332.1		A9762_15230	4659159	4660127	-1	MarR family transcriptional regulator
4659159	4676506	17347	Predicted by at least one method	ODP34333.1		A9762_15235	4660236	4660778	-1	endonuclease
4659159	4676506	17347	Predicted by at least one method	ODP34334.1		A9762_15240	4660845	4662215	-1	GntR family transcriptional regulator
4659159	4676506	17347	Predicted by at least one method	ODP34335.1		A9762_15245	4662295	4662801	1	thioesterase
4659159	4676506	17347	Predicted by at least one method	ODP34336.1		A9762_15250	4662924	4668707	-1	hypothetical protein
4659159	4676506	17347	Predicted by at least one method	ODP34422.1		A9762_15255	4669316	4669819	1	hypothetical protein
4659159	4676506	17347	Predicted by at least one method	ODP34337.1		A9762_15260	4669829	4670362	1	phage tail protein
4659159	4676506	17347	Predicted by at least one method	ODP34338.1		A9762_15265	4670375	4670896	1	hypothetical protein
4659159	4676506	17347	Predicted by at least one method	ODP34339.1		A9762_15270	4670921	4671325	-1	hypothetical protein
4659159	4676506	17347	Predicted by at least one method	ODP34340.1		A9762_15275	4672012	4672353	1	alkylphosphonate utilization protein
4659159	4676506	17347	Predicted by at least one method	ODP34341.1		A9762_15280	4672409	4673581	-1	His-Xaa-Ser system radical SAM maturase HxsC
4659159	4676506	17347	Predicted by at least one method	ODP34342.1		A9762_15285	4673575	4675035	-1	His-Xaa-Ser system radical SAM maturase HxsB
4659159	4676506	17347	Predicted by at least one method	ODP34343.1		A9762_15290	4675032	4675322	-1	His-Xaa-Ser system protein HxsD
4659159	4676506	17347	Predicted by at least one method	ODP34344.1		A9762_15295	4676108	4676506	-1	ribulose phosphate epimerase
4672012	4677076	5064	Predicted by at least one method	ODP34340.1		A9762_15275	4672012	4672353	1	alkylphosphonate utilization protein
4672012	4677076	5064	Predicted by at least one method	ODP34341.1		A9762_15280	4672409	4673581	-1	His-Xaa-Ser system radical SAM maturase HxsC
4672012	4677076	5064	Predicted by at least one method	ODP34342.1		A9762_15285	4673575	4675035	-1	His-Xaa-Ser system radical SAM maturase HxsB
4672012	4677076	5064	Predicted by at least one method	ODP34343.1		A9762_15290	4675032	4675322	-1	His-Xaa-Ser system protein HxsD
4672012	4677076	5064	Predicted by at least one method	ODP34344.1		A9762_15295	4676108	4676506	-1	ribulose phosphate epimerase
4672012	4677076	5064	Predicted by at least one method	ODP34345.1		A9762_15300	4676789	4677076	1	hypothetical protein
4737699	4742555	4856	Predicted by at least one method	ODP34386.1		A9762_15555	4737699	4738250	-1	hypothetical protein
4737699	4742555	4856	Predicted by at least one method	ODP34387.1		A9762_15560	4738327	4738578	-1	hypothetical protein
4737699	4742555	4856	Predicted by at least one method	ODP34388.1		A9762_15565	4739466	4740110	-1	EcsC family protein
4737699	4742555	4856	Predicted by at least one method	ODP34389.1		A9762_15570	4740277	4740498	1	hypothetical protein
4737699	4742555	4856	Predicted by at least one method	ODP34390.1		A9762_15575	4740562	4740948	-1	hypothetical protein
4737699	4742555	4856	Predicted by at least one method	ODP34391.1		A9762_15580	4741325	4741888	-1	isochorismatase
4737699	4742555	4856	Predicted by at least one method	ODP34392.1		A9762_15585	4741926	4742555	-1	alpha/beta hydrolase
5058354	5100514	42160	Predicted by at least one method	ODP33124.1		A9762_20590	5058354	5058944	-1	superoxide dismutase
5058354	5100514	42160	Predicted by at least one method	ODP33125.1		A9762_20595	5059431	5060321	1	alpha/beta hydrolase
5058354	5100514	42160	Predicted by at least one method	ODP33126.1		A9762_20600	5060420	5060848	-1	aldehyde-activating protein
5058354	5100514	42160	Predicted by at least one method	ODP33048.1		A9762_20605	5060905	5061474	1	bacteriocin-protection protein
5058354	5100514	42160	Predicted by at least one method	ODP33049.1		A9762_20610	5061617	5062813	-1	hypothetical protein
5058354	5100514	42160	Predicted by at least one method	ODP33050.1		A9762_20615	5062941	5063774	1	AraC family transcriptional regulator
5058354	5100514	42160	Predicted by at least one method	ODP33051.1		A9762_20620	5063921	5064352	-1	hypothetical protein
5058354	5100514	42160	Predicted by at least one method	ODP33052.1		A9762_20625	5064559	5064933	-1	hypothetical protein
5058354	5100514	42160	Predicted by at least one method	ODP33053.1		A9762_20630	5065116	5065553	-1	hypothetical protein
5058354	5100514	42160	Predicted by at least one method	ODP33127.1		A9762_20635	5066401	5066676	-1	hypothetical protein
5058354	5100514	42160	Predicted by at least one method	ODP33054.1		A9762_20640	5067171	5067431	-1	hypothetical protein
5058354	5100514	42160	Predicted by at least one method	ODP33055.1		A9762_20645	5067786	5068496	-1	hypothetical protein
5058354	5100514	42160	Predicted by at least one method	ODP33056.1		A9762_20650	5068616	5068921	1	hypothetical protein
5058354	5100514	42160	Predicted by at least one method	ODP33057.1		A9762_20655	5069541	5069912	1	hypothetical protein
5058354	5100514	42160	Predicted by at least one method	ODP33058.1		A9762_20660	5070105	5070488	-1	hypothetical protein
5058354	5100514	42160	Predicted by at least one method	ODP33059.1		A9762_20665	5070578	5071630	-1	late control protein
5058354	5100514	42160	Predicted by at least one method	ODP33060.1		A9762_20670	5071640	5071846	-1	phage tail protein
5058354	5100514	42160	Predicted by at least one method	ODP33061.1		A9762_20675	5071821	5072684	-1	oxidoreductase
5058354	5100514	42160	Predicted by at least one method	ODP33062.1		A9762_20680	5072706	5075141	-1	phage tail tape measure protein
5058354	5100514	42160	Predicted by at least one method	ODP33063.1		A9762_20685	5075236	5075577	-1	hypothetical protein
5058354	5100514	42160	Predicted by at least one method	ODP33064.1		A9762_20690	5075647	5076150	-1	phage major tail tube protein
5058354	5100514	42160	Predicted by at least one method	ODP33065.1		A9762_20695	5076160	5077329	-1	phage tail protein
5058354	5100514	42160	Predicted by at least one method	ODP33066.1		A9762_20700	5077400	5077876	-1	hypothetical protein
5058354	5100514	42160	Predicted by at least one method	ODP33067.1		A9762_20705	5077892	5078089	-1	hypothetical protein
5058354	5100514	42160	Predicted by at least one method	ODP33068.1		A9762_20710	5078159	5078836	-1	hypothetical protein
5058354	5100514	42160	Predicted by at least one method	ODP33069.1		A9762_20715	5078966	5079547	-1	hypothetical protein
5058354	5100514	42160	Predicted by at least one method	ODP33070.1		A9762_20720	5079549	5080901	-1	hypothetical protein
5058354	5100514	42160	Predicted by at least one method	ODP33071.1		A9762_20725	5080898	5081467	-1	phage tail protein I
5058354	5100514	42160	Predicted by at least one method	ODP33072.1		A9762_20730	5081464	5082348	-1	baseplate J protein
5058354	5100514	42160	Predicted by at least one method	ODP33073.1		A9762_20735	5082345	5082689	-1	phage baseplate protein
5058354	5100514	42160	Predicted by at least one method	ODP33074.1		A9762_20740	5082694	5082921	-1	hypothetical protein
5058354	5100514	42160	Predicted by at least one method	ODP33075.1		A9762_20745	5082988	5083668	-1	baseplate assembly protein
5058354	5100514	42160	Predicted by at least one method	ODP33128.1		A9762_20750	5083665	5084186	-1	hypothetical protein
5058354	5100514	42160	Predicted by at least one method	ODP33076.1		A9762_20755	5084176	5084706	-1	phage tail protein
5058354	5100514	42160	Predicted by at least one method	ODP33077.1		A9762_20760	5084711	5085001	-1	hypothetical protein
5058354	5100514	42160	Predicted by at least one method	ODP33078.1		A9762_20765	5085003	5085998	-1	major capsid protein E
5058354	5100514	42160	Predicted by at least one method	ODP33079.1		A9762_20770	5086065	5086406	-1	hypothetical protein
5058354	5100514	42160	Predicted by at least one method	ODP33080.1		A9762_20775	5086430	5087506	-1	peptidase S14
5058354	5100514	42160	Predicted by at least one method	ODP33081.1		A9762_20780	5087493	5089007	-1	phage portal protein
5058354	5100514	42160	Predicted by at least one method	ODP33082.1		A9762_20785	5089004	5089210	-1	hypothetical protein
5058354	5100514	42160	Predicted by at least one method	ODP33083.1		A9762_20790	5089220	5091181	-1	hypothetical protein
5058354	5100514	42160	Predicted by at least one method	ODP33084.1		A9762_20795	5091270	5091836	-1	hypothetical protein
5058354	5100514	42160	Predicted by at least one method	ODP33085.1		A9762_20800	5092359	5093159	-1	hypothetical protein
5058354	5100514	42160	Predicted by at least one method	ODP33086.1		A9762_20805	5093394	5096141	-1	virulence protein E
5058354	5100514	42160	Predicted by at least one method	ODP33087.1		A9762_20810	5096296	5096673	-1	hypothetical protein
5058354	5100514	42160	Predicted by at least one method	ODP33088.1		A9762_20815	5096677	5097186	-1	hypothetical protein
5058354	5100514	42160	Predicted by at least one method	ODP33089.1		A9762_20820	5097251	5097517	1	hypothetical protein
5058354	5100514	42160	Predicted by at least one method	ODP33090.1		A9762_20825	5097529	5097885	-1	hypothetical protein
5058354	5100514	42160	Predicted by at least one method	ODP33091.1		A9762_20830	5097963	5098175	-1	hypothetical protein
5058354	5100514	42160	Predicted by at least one method	ODP33129.1		A9762_20835	5098316	5098825	1	hypothetical protein
5058354	5100514	42160	Predicted by at least one method	ODP33092.1		A9762_20840	5099386	5099682	1	hypothetical protein
5058354	5100514	42160	Predicted by at least one method	ODP33093.1		A9762_20845	5099679	5099915	1	hypothetical protein
5058354	5100514	42160	Predicted by at least one method	ODP33094.1		A9762_20850	5100185	5100514	1	hypothetical protein
5058354	5100514	42160	Predicted by at least one method	ODP33095.1		A9762_20855	5100511	5101794	1	hypothetical protein
5063921	5068921	5000	Predicted by at least one method	ODP33051.1		A9762_20620	5063921	5064352	-1	hypothetical protein
5063921	5068921	5000	Predicted by at least one method	ODP33052.1		A9762_20625	5064559	5064933	-1	hypothetical protein
5063921	5068921	5000	Predicted by at least one method	ODP33053.1		A9762_20630	5065116	5065553	-1	hypothetical protein
5063921	5068921	5000	Predicted by at least one method	ODP33127.1		A9762_20635	5066401	5066676	-1	hypothetical protein
5063921	5068921	5000	Predicted by at least one method	ODP33054.1		A9762_20640	5067171	5067431	-1	hypothetical protein
5063921	5068921	5000	Predicted by at least one method	ODP33055.1		A9762_20645	5067786	5068496	-1	hypothetical protein
5063921	5068921	5000	Predicted by at least one method	ODP33056.1		A9762_20650	5068616	5068921	1	hypothetical protein
5338462	5361558	23096	Predicted by at least one method	ODP33340.1		A9762_19490	5338462	5339343	-1	succinate--CoA ligase subunit alpha
5338462	5361558	23096	Predicted by at least one method	ODP33339.1		A9762_19485	5339428	5340594	-1	succinate--CoA ligase subunit beta
5338462	5361558	23096	Predicted by at least one method	ODP33338.1		A9762_19480	5340591	5341277	-1	hypothetical protein
5338462	5361558	23096	Predicted by at least one method	ODP33337.1		A9762_19475	5341587	5342132	-1	recombination regulator RecX
5338462	5361558	23096	Predicted by at least one method	ODP33336.1		A9762_19470	5342392	5343456	-1	recombinase RecA
5338462	5361558	23096	Predicted by at least one method	ODP33335.1		A9762_19465	5343659	5344348	1	DNA-binding response regulator
5338462	5361558	23096	Predicted by at least one method	ODP33334.1		A9762_19460	5344501	5346114	1	histidine kinase
5338462	5361558	23096	Predicted by at least one method	ODP33333.1		A9762_19455	5346286	5347944	1	MFS transporter
5338462	5361558	23096	Predicted by at least one method	ODP33332.1		A9762_19445	5348595	5349476	1	hypothetical protein
5338462	5361558	23096	Predicted by at least one method	ODP33331.1		A9762_19440	5349463	5349771	1	DUF4325 domain-containing protein
5338462	5361558	23096	Predicted by at least one method	ODP33330.1		A9762_19435	5349768	5350250	1	hypothetical protein
5338462	5361558	23096	Predicted by at least one method	ODP33329.1		A9762_19430	5351359	5352009	-1	hypothetical protein
5338462	5361558	23096	Predicted by at least one method	ODP33328.1		A9762_19425	5352095	5352310	1	hypothetical protein
5338462	5361558	23096	Predicted by at least one method	ODP33371.1		A9762_19420	5352559	5353617	1	phage replication protein
5338462	5361558	23096	Predicted by at least one method	ODP33327.1		A9762_19415	5353626	5353937	1	hypothetical protein
5338462	5361558	23096	Predicted by at least one method	ODP33326.1		A9762_19410	5353940	5354137	1	hypothetical protein
5338462	5361558	23096	Predicted by at least one method	ODP33325.1		A9762_19405	5354468	5354710	1	hypothetical protein
5338462	5361558	23096	Predicted by at least one method	ODP33324.1		A9762_19400	5356133	5356333	-1	hypothetical protein
5338462	5361558	23096	Predicted by at least one method	ODP33323.1		A9762_19395	5356565	5356858	1	DUF2523 domain-containing protein
5338462	5361558	23096	Predicted by at least one method	ODP33322.1		A9762_19390	5356868	5357980	1	hypothetical protein
5338462	5361558	23096	Predicted by at least one method	ODP33321.1		A9762_19385	5357977	5359323	1	type II secretory pathway protein
5338462	5361558	23096	Predicted by at least one method	ODP33320.1		A9762_19380	5359457	5359684	1	hypothetical protein
5338462	5361558	23096	Predicted by at least one method	ODP33319.1		A9762_19375	5359794	5360726	-1	hypothetical protein
5338462	5361558	23096	Predicted by at least one method	ODP33318.1		A9762_19365	5361190	5361558	-1	hypothetical protein
5348595	5361558	12963	Predicted by at least one method	ODP33332.1		A9762_19445	5348595	5349476	1	hypothetical protein
5348595	5361558	12963	Predicted by at least one method	ODP33331.1		A9762_19440	5349463	5349771	1	DUF4325 domain-containing protein
5348595	5361558	12963	Predicted by at least one method	ODP33330.1		A9762_19435	5349768	5350250	1	hypothetical protein
5348595	5361558	12963	Predicted by at least one method	ODP33329.1		A9762_19430	5351359	5352009	-1	hypothetical protein
5348595	5361558	12963	Predicted by at least one method	ODP33328.1		A9762_19425	5352095	5352310	1	hypothetical protein
5348595	5361558	12963	Predicted by at least one method	ODP33371.1		A9762_19420	5352559	5353617	1	phage replication protein
5348595	5361558	12963	Predicted by at least one method	ODP33327.1		A9762_19415	5353626	5353937	1	hypothetical protein
5348595	5361558	12963	Predicted by at least one method	ODP33326.1		A9762_19410	5353940	5354137	1	hypothetical protein
5348595	5361558	12963	Predicted by at least one method	ODP33325.1		A9762_19405	5354468	5354710	1	hypothetical protein
5348595	5361558	12963	Predicted by at least one method	ODP33324.1		A9762_19400	5356133	5356333	-1	hypothetical protein
5348595	5361558	12963	Predicted by at least one method	ODP33323.1		A9762_19395	5356565	5356858	1	DUF2523 domain-containing protein
5348595	5361558	12963	Predicted by at least one method	ODP33322.1		A9762_19390	5356868	5357980	1	hypothetical protein
5348595	5361558	12963	Predicted by at least one method	ODP33321.1		A9762_19385	5357977	5359323	1	type II secretory pathway protein
5348595	5361558	12963	Predicted by at least one method	ODP33320.1		A9762_19380	5359457	5359684	1	hypothetical protein
5348595	5361558	12963	Predicted by at least one method	ODP33319.1		A9762_19375	5359794	5360726	-1	hypothetical protein
5348595	5361558	12963	Predicted by at least one method	ODP33318.1		A9762_19365	5361190	5361558	-1	hypothetical protein
5674501	5684779	10278	Predicted by at least one method			A9762_27505	5674501	5675579	1	hypothetical protein
5674501	5684779	10278	Predicted by at least one method	ODP30921.1		A9762_27510	5676837	5677208	1	hypothetical protein
5674501	5684779	10278	Predicted by at least one method	ODP30922.1		A9762_27515	5678434	5678796	1	hypothetical protein
5674501	5684779	10278	Predicted by at least one method			A9762_27650	5681323	5683001	-1	hypothetical protein
5674501	5684779	10278	Predicted by at least one method	ODP30915.1		A9762_27560	5684159	5684467	-1	hypothetical protein
5674501	5684779	10278	Predicted by at least one method	ODP30914.1		A9762_27555	5684486	5684779	-1	hypothetical protein
5972178	5988219	16041	Predicted by at least one method	ODP31234.1		A9762_07410	5972178	5972885	-1	metal-dependent hydrolase
5972178	5988219	16041	Predicted by at least one method	ODP31233.1		A9762_07405	5972885	5976148	-1	deoxyribonuclease HsdR
5972178	5988219	16041	Predicted by at least one method	ODP31232.1		A9762_07400	5976187	5977407	-1	hypothetical protein
5972178	5988219	16041	Predicted by at least one method	ODP31231.1		A9762_07395	5977400	5980153	-1	type I restriction-modification system subunit M
5972178	5988219	16041	Predicted by at least one method	ODP31230.1		A9762_07390	5980204	5980527	-1	hypothetical protein
5972178	5988219	16041	Predicted by at least one method	ODP31302.1		A9762_07385	5981855	5982316	1	hypothetical protein
5972178	5988219	16041	Predicted by at least one method			A9762_07380	5982326	5983030	1	protein mobD
5972178	5988219	16041	Predicted by at least one method	ODP31229.1		A9762_07375	5983909	5985447	1	hypothetical protein
5972178	5988219	16041	Predicted by at least one method	ODP31228.1		A9762_07370	5985696	5986400	1	hypothetical protein
5972178	5988219	16041	Predicted by at least one method			A9762_07365	5987088	5988219	-1	integrase
6269492	6280363	10871	Predicted by at least one method			A9762_11460	6269492	6270011	-1	hypothetical protein
6269492	6280363	10871	Predicted by at least one method	ODP34981.1		A9762_11465	6270164	6270526	-1	hypothetical protein
6269492	6280363	10871	Predicted by at least one method	ODP34982.1		A9762_11470	6270551	6270955	-1	hypothetical protein
6269492	6280363	10871	Predicted by at least one method	ODP34983.1		A9762_11475	6270973	6271287	-1	hypothetical protein
6269492	6280363	10871	Predicted by at least one method	ODP34984.1		A9762_11480	6271320	6271943	-1	hypothetical protein
6269492	6280363	10871	Predicted by at least one method	ODP35150.1		A9762_11485	6271970	6272221	-1	hypothetical protein
6269492	6280363	10871	Predicted by at least one method	ODP34985.1		A9762_11490	6272637	6273011	-1	hypothetical protein
6269492	6280363	10871	Predicted by at least one method	ODP34986.1		A9762_11495	6273255	6273485	-1	hypothetical protein
6269492	6280363	10871	Predicted by at least one method	ODP34987.1		A9762_11500	6273618	6273845	-1	hypothetical protein
6269492	6280363	10871	Predicted by at least one method	ODP34988.1		A9762_11505	6273870	6274109	-1	hypothetical protein
6269492	6280363	10871	Predicted by at least one method	ODP34989.1		A9762_11510	6274119	6274322	-1	hypothetical protein
6269492	6280363	10871	Predicted by at least one method	ODP34990.1		A9762_11515	6274309	6274629	-1	hypothetical protein
6269492	6280363	10871	Predicted by at least one method	ODP35151.1		A9762_11520	6274855	6275085	-1	hypothetical protein
6269492	6280363	10871	Predicted by at least one method	ODP34991.1		A9762_11525	6275273	6277252	1	hypothetical protein
6269492	6280363	10871	Predicted by at least one method	ODP34992.1		A9762_11530	6277271	6277852	1	hypothetical protein
6269492	6280363	10871	Predicted by at least one method	ODP34993.1		A9762_11535	6278151	6278504	1	hypothetical protein
6269492	6280363	10871	Predicted by at least one method	ODP34994.1		A9762_11540	6278816	6279196	1	hypothetical protein
6269492	6280363	10871	Predicted by at least one method	ODP34995.1		A9762_11545	6279274	6279552	1	hypothetical protein
6269492	6280363	10871	Predicted by at least one method	ODP34996.1		A9762_11550	6279574	6280017	1	hypothetical protein
6269492	6280363	10871	Predicted by at least one method			A9762_11555	6280031	6280363	1	hypothetical protein
6270551	6463558	193007	Predicted by at least one method	ODP34982.1		A9762_11470	6270551	6270955	-1	hypothetical protein
6270551	6463558	193007	Predicted by at least one method	ODP34983.1		A9762_11475	6270973	6271287	-1	hypothetical protein
6270551	6463558	193007	Predicted by at least one method	ODP34984.1		A9762_11480	6271320	6271943	-1	hypothetical protein
6270551	6463558	193007	Predicted by at least one method	ODP35150.1		A9762_11485	6271970	6272221	-1	hypothetical protein
6270551	6463558	193007	Predicted by at least one method	ODP34985.1		A9762_11490	6272637	6273011	-1	hypothetical protein
6270551	6463558	193007	Predicted by at least one method	ODP34986.1		A9762_11495	6273255	6273485	-1	hypothetical protein
6270551	6463558	193007	Predicted by at least one method	ODP34987.1		A9762_11500	6273618	6273845	-1	hypothetical protein
6270551	6463558	193007	Predicted by at least one method	ODP34988.1		A9762_11505	6273870	6274109	-1	hypothetical protein
6270551	6463558	193007	Predicted by at least one method	ODP34989.1		A9762_11510	6274119	6274322	-1	hypothetical protein
6270551	6463558	193007	Predicted by at least one method	ODP34990.1		A9762_11515	6274309	6274629	-1	hypothetical protein
6270551	6463558	193007	Predicted by at least one method	ODP35151.1		A9762_11520	6274855	6275085	-1	hypothetical protein
6270551	6463558	193007	Predicted by at least one method	ODP34991.1		A9762_11525	6275273	6277252	1	hypothetical protein
6270551	6463558	193007	Predicted by at least one method	ODP34992.1		A9762_11530	6277271	6277852	1	hypothetical protein
6270551	6463558	193007	Predicted by at least one method	ODP34993.1		A9762_11535	6278151	6278504	1	hypothetical protein
6270551	6463558	193007	Predicted by at least one method	ODP34994.1		A9762_11540	6278816	6279196	1	hypothetical protein
6270551	6463558	193007	Predicted by at least one method	ODP34995.1		A9762_11545	6279274	6279552	1	hypothetical protein
6270551	6463558	193007	Predicted by at least one method	ODP34996.1		A9762_11550	6279574	6280017	1	hypothetical protein
6270551	6463558	193007	Predicted by at least one method			A9762_11555	6280031	6280363	1	hypothetical protein
6270551	6463558	193007	Predicted by at least one method	ODP34997.1		A9762_11560	6280405	6281991	-1	transposase
6270551	6463558	193007	Predicted by at least one method	ODP34998.1		A9762_11565	6282050	6282397	-1	isocitrate lyase
6270551	6463558	193007	Predicted by at least one method	ODP34999.1		A9762_11570	6282394	6282732	-1	hypothetical protein
6270551	6463558	193007	Predicted by at least one method			A9762_11575	6282887	6283348	1	hypothetical protein
6270551	6463558	193007	Predicted by at least one method	ODP35000.1		A9762_11580	6283374	6284084	1	hypothetical protein
6270551	6463558	193007	Predicted by at least one method	ODP35001.1		A9762_11585	6284155	6284442	-1	hypothetical protein
6270551	6463558	193007	Predicted by at least one method	ODP35002.1		A9762_11590	6284484	6284711	-1	hypothetical protein
6270551	6463558	193007	Predicted by at least one method	ODP35152.1		A9762_11595	6284830	6285705	-1	hypothetical protein
6270551	6463558	193007	Predicted by at least one method	ODP35003.1		A9762_11600	6286263	6287486	1	hypothetical protein
6270551	6463558	193007	Predicted by at least one method	ODP35004.1		A9762_11605	6287853	6288179	-1	hypothetical protein
6270551	6463558	193007	Predicted by at least one method	ODP35005.1		A9762_11610	6288961	6289521	-1	hypothetical protein
6270551	6463558	193007	Predicted by at least one method	ODP35006.1		A9762_11615	6289546	6290427	-1	hypothetical protein
6270551	6463558	193007	Predicted by at least one method	ODP35007.1		A9762_11620	6290428	6290667	-1	hypothetical protein
6270551	6463558	193007	Predicted by at least one method	ODP35008.1		A9762_11625	6290858	6291481	1	hypothetical protein
6270551	6463558	193007	Predicted by at least one method	ODP35009.1		A9762_11630	6291489	6291968	-1	hypothetical protein
6270551	6463558	193007	Predicted by at least one method	ODP35010.1		A9762_11635	6291973	6292323	-1	hypothetical protein
6270551	6463558	193007	Predicted by at least one method	ODP35011.1		A9762_11640	6292573	6292962	1	hypothetical protein
6270551	6463558	193007	Predicted by at least one method	ODP35012.1		A9762_11645	6293058	6299390	1	hypothetical protein
6270551	6463558	193007	Predicted by at least one method	ODP35013.1		A9762_11650	6299454	6299969	1	hypothetical protein
6270551	6463558	193007	Predicted by at least one method	ODP35153.1		A9762_11655	6300279	6301553	1	hypothetical protein
6270551	6463558	193007	Predicted by at least one method	ODP35014.1		A9762_11660	6301598	6302356	1	hypothetical protein
6270551	6463558	193007	Predicted by at least one method	ODP35015.1		A9762_11665	6302655	6302969	-1	hypothetical protein
6270551	6463558	193007	Predicted by at least one method	ODP35016.1		A9762_11670	6303694	6303975	1	DNA-binding protein
6270551	6463558	193007	Predicted by at least one method	ODP35017.1		A9762_11675	6304093	6306099	1	hypothetical protein
6270551	6463558	193007	Predicted by at least one method	ODP35018.1		A9762_11680	6306219	6307484	1	hypothetical protein
6270551	6463558	193007	Predicted by at least one method	ODP35019.1		A9762_11685	6307842	6308333	1	hypothetical protein
6270551	6463558	193007	Predicted by at least one method	ODP35020.1		A9762_11690	6308361	6309890	-1	hypothetical protein
6270551	6463558	193007	Predicted by at least one method	ODP35021.1		A9762_11695	6310126	6310824	-1	hypothetical protein
6270551	6463558	193007	Predicted by at least one method	ODP35022.1		A9762_11700	6310858	6311766	-1	hypothetical protein
6270551	6463558	193007	Predicted by at least one method	ODP35023.1		A9762_11705	6311769	6312329	-1	hypothetical protein
6270551	6463558	193007	Predicted by at least one method	ODP35024.1		A9762_11710	6312480	6314801	1	hypothetical protein
6270551	6463558	193007	Predicted by at least one method	ODP35025.1		A9762_11715	6315605	6316429	1	hypothetical protein
6270551	6463558	193007	Predicted by at least one method	ODP35026.1		A9762_11720	6316472	6316897	-1	hypothetical protein
6270551	6463558	193007	Predicted by at least one method	ODP35027.1		A9762_11725	6317005	6318615	-1	hypothetical protein
6270551	6463558	193007	Predicted by at least one method	ODP35028.1		A9762_11730	6318626	6318973	-1	hypothetical protein
6270551	6463558	193007	Predicted by at least one method	ODP35029.1		A9762_11735	6318970	6319986	-1	hypothetical protein
6270551	6463558	193007	Predicted by at least one method	ODP35030.1		A9762_11740	6320078	6320590	1	hypothetical protein
6270551	6463558	193007	Predicted by at least one method	ODP35031.1		A9762_11745	6320597	6321289	1	hypothetical protein
6270551	6463558	193007	Predicted by at least one method	ODP35032.1		A9762_11750	6321290	6321742	1	hypothetical protein
6270551	6463558	193007	Predicted by at least one method	ODP35033.1		A9762_11755	6321755	6323158	-1	hypothetical protein
6270551	6463558	193007	Predicted by at least one method	ODP35034.1		A9762_11760	6323161	6324105	-1	hypothetical protein
6270551	6463558	193007	Predicted by at least one method	ODP35035.1		A9762_11765	6324133	6324723	-1	hypothetical protein
6270551	6463558	193007	Predicted by at least one method	ODP35036.1		A9762_11770	6324757	6325851	-1	hypothetical protein
6270551	6463558	193007	Predicted by at least one method	ODP35037.1		A9762_11775	6325854	6327398	-1	hypothetical protein
6270551	6463558	193007	Predicted by at least one method	ODP35038.1		A9762_11780	6327408	6327929	-1	hypothetical protein
6270551	6463558	193007	Predicted by at least one method	ODP35039.1		A9762_11785	6327916	6329388	-1	hypothetical protein
6270551	6463558	193007	Predicted by at least one method	ODP35040.1		A9762_11790	6329393	6330301	-1	hypothetical protein
6270551	6463558	193007	Predicted by at least one method	ODP35041.1		A9762_11795	6331099	6331986	-1	hypothetical protein
6270551	6463558	193007	Predicted by at least one method	ODP35042.1		A9762_11800	6332028	6332537	-1	hypothetical protein
6270551	6463558	193007	Predicted by at least one method	ODP35154.1		A9762_11805	6332551	6333564	-1	hypothetical protein
6270551	6463558	193007	Predicted by at least one method	ODP35043.1		A9762_11810	6333864	6335054	-1	hypothetical protein
6270551	6463558	193007	Predicted by at least one method	ODP35044.1		A9762_11815	6335051	6335716	-1	hypothetical protein
6270551	6463558	193007	Predicted by at least one method	ODP35045.1		A9762_11820	6335903	6336394	-1	hypothetical protein
6270551	6463558	193007	Predicted by at least one method	ODP35046.1		A9762_11825	6337425	6338141	1	hypothetical protein
6270551	6463558	193007	Predicted by at least one method	ODP35047.1		A9762_11830	6338144	6338410	1	hypothetical protein
6270551	6463558	193007	Predicted by at least one method	ODP35048.1		A9762_11835	6338548	6339192	-1	hypothetical protein
6270551	6463558	193007	Predicted by at least one method	ODP35049.1		A9762_11840	6339314	6340015	-1	hypothetical protein
6270551	6463558	193007	Predicted by at least one method	ODP35050.1		A9762_11845	6340244	6341644	1	hypothetical protein
6270551	6463558	193007	Predicted by at least one method	ODP35155.1		A9762_11850	6341644	6342213	1	hypothetical protein
6270551	6463558	193007	Predicted by at least one method	ODP35051.1		A9762_11855	6342343	6343023	-1	hypothetical protein
6270551	6463558	193007	Predicted by at least one method	ODP35052.1		A9762_11860	6343045	6343386	1	hypothetical protein
6270551	6463558	193007	Predicted by at least one method	ODP35053.1		A9762_11865	6343979	6345001	-1	chromosome partitioning protein ParB
6270551	6463558	193007	Predicted by at least one method	ODP35156.1		A9762_11870	6344998	6346209	-1	cobyrinic acid a,c-diamide synthase
6270551	6463558	193007	Predicted by at least one method	ODP35054.1		A9762_11875	6347306	6347917	1	hypothetical protein
6270551	6463558	193007	Predicted by at least one method	ODP35055.1		A9762_11880	6348019	6348207	1	hypothetical protein
6270551	6463558	193007	Predicted by at least one method	ODP35056.1		A9762_11885	6348204	6348932	1	hypothetical protein
6270551	6463558	193007	Predicted by at least one method	ODP35057.1		A9762_11890	6349318	6349935	1	hypothetical protein
6270551	6463558	193007	Predicted by at least one method	ODP35058.1		A9762_11895	6349938	6351341	1	hypothetical protein
6270551	6463558	193007	Predicted by at least one method	ODP35059.1		A9762_11900	6351390	6352520	1	hypothetical protein
6270551	6463558	193007	Predicted by at least one method	ODP35060.1		A9762_11905	6352538	6353104	1	hypothetical protein
6270551	6463558	193007	Predicted by at least one method	ODP35061.1		A9762_11910	6353129	6353515	1	hypothetical protein
6270551	6463558	193007	Predicted by at least one method	ODP35062.1		A9762_11915	6353528	6354352	1	hypothetical protein
6270551	6463558	193007	Predicted by at least one method	ODP35063.1		A9762_11920	6354362	6355582	1	hypothetical protein
6270551	6463558	193007	Predicted by at least one method	ODP35064.1		A9762_11925	6355569	6355772	1	hypothetical protein
6270551	6463558	193007	Predicted by at least one method	ODP35157.1		A9762_11930	6355800	6358871	1	hypothetical protein
6270551	6463558	193007	Predicted by at least one method	ODP35065.1		A9762_11935	6358884	6362237	1	hypothetical protein
6270551	6463558	193007	Predicted by at least one method	ODP35066.1		A9762_11940	6362320	6362679	1	hypothetical protein
6270551	6463558	193007	Predicted by at least one method	ODP35067.1		A9762_11945	6362682	6363239	1	hypothetical protein
6270551	6463558	193007	Predicted by at least one method	ODP35068.1		A9762_11950	6363236	6363487	1	hypothetical protein
6270551	6463558	193007	Predicted by at least one method	ODP35069.1		A9762_11955	6363489	6363698	1	hypothetical protein
6270551	6463558	193007	Predicted by at least one method	ODP35070.1		A9762_11960	6363695	6364150	1	hypothetical protein
6270551	6463558	193007	Predicted by at least one method	ODP35071.1		A9762_11965	6364375	6365061	1	hypothetical protein
6270551	6463558	193007	Predicted by at least one method	ODP35072.1		A9762_11970	6365058	6365699	1	hypothetical protein
6270551	6463558	193007	Predicted by at least one method	ODP35073.1		A9762_11975	6365704	6365961	1	hypothetical protein
6270551	6463558	193007	Predicted by at least one method	ODP35074.1		A9762_11980	6366044	6366916	1	hypothetical protein
6270551	6463558	193007	Predicted by at least one method	ODP35075.1		A9762_11985	6366930	6368486	1	hypothetical protein
6270551	6463558	193007	Predicted by at least one method	ODP35076.1		A9762_11990	6368500	6368901	1	hypothetical protein
6270551	6463558	193007	Predicted by at least one method	ODP35077.1		A9762_11995	6369020	6369472	1	hypothetical protein
6270551	6463558	193007	Predicted by at least one method	ODP35078.1		A9762_12000	6369673	6371013	1	hypothetical protein
6270551	6463558	193007	Predicted by at least one method	ODP35079.1		A9762_12005	6371469	6371903	1	hypothetical protein
6270551	6463558	193007	Predicted by at least one method	ODP35080.1		A9762_12010	6371900	6372652	1	hypothetical protein
6270551	6463558	193007	Predicted by at least one method	ODP35081.1		A9762_12015	6372654	6373454	1	hypothetical protein
6270551	6463558	193007	Predicted by at least one method	ODP35082.1		A9762_12020	6373580	6374566	1	hypothetical protein
6270551	6463558	193007	Predicted by at least one method	ODP35083.1		A9762_12025	6374563	6375702	1	hypothetical protein
6270551	6463558	193007	Predicted by at least one method	ODP35084.1		A9762_12030	6375699	6376802	1	hypothetical protein
6270551	6463558	193007	Predicted by at least one method	ODP35085.1		A9762_12035	6376802	6378148	1	hypothetical protein
6270551	6463558	193007	Predicted by at least one method	ODP35086.1		A9762_12040	6378739	6379974	1	hypothetical protein
6270551	6463558	193007	Predicted by at least one method	ODP35087.1		A9762_12045	6381237	6381416	1	hypothetical protein
6270551	6463558	193007	Predicted by at least one method	ODP35088.1		A9762_12050	6381420	6383414	1	hypothetical protein
6270551	6463558	193007	Predicted by at least one method	ODP35089.1		A9762_12055	6383550	6384167	1	hypothetical protein
6270551	6463558	193007	Predicted by at least one method	ODP35090.1		A9762_12060	6384328	6384549	1	hypothetical protein
6270551	6463558	193007	Predicted by at least one method	ODP35091.1		A9762_12065	6384735	6385109	1	hypothetical protein
6270551	6463558	193007	Predicted by at least one method	ODP35092.1		A9762_12070	6385212	6385424	1	hypothetical protein
6270551	6463558	193007	Predicted by at least one method	ODP35093.1		A9762_12075	6385638	6386342	-1	hypothetical protein
6270551	6463558	193007	Predicted by at least one method	ODP35094.1		A9762_12080	6386333	6386746	-1	hypothetical protein
6270551	6463558	193007	Predicted by at least one method	ODP35095.1		A9762_12085	6386835	6387056	1	hypothetical protein
6270551	6463558	193007	Predicted by at least one method	ODP35096.1		A9762_12090	6387234	6388643	1	hypothetical protein
6270551	6463558	193007	Predicted by at least one method	ODP35097.1		A9762_12095	6388643	6388858	1	hypothetical protein
6270551	6463558	193007	Predicted by at least one method	ODP35098.1		A9762_12100	6388859	6389467	1	hypothetical protein
6270551	6463558	193007	Predicted by at least one method	ODP35099.1		A9762_12105	6389473	6391875	1	DNA topoisomerase III
6270551	6463558	193007	Predicted by at least one method	ODP35100.1		A9762_12110	6391978	6392565	1	hypothetical protein
6270551	6463558	193007	Predicted by at least one method	ODP35101.1		A9762_12115	6392593	6394260	1	DNA primase
6270551	6463558	193007	Predicted by at least one method	ODP35102.1		A9762_12120	6394261	6396270	1	hypothetical protein
6270551	6463558	193007	Predicted by at least one method	ODP35103.1		A9762_12125	6396631	6397020	1	hypothetical protein
6270551	6463558	193007	Predicted by at least one method	ODP35104.1		A9762_12130	6397110	6397646	1	hypothetical protein
6270551	6463558	193007	Predicted by at least one method	ODP35105.1		A9762_12135	6397643	6398323	1	hypothetical protein
6270551	6463558	193007	Predicted by at least one method	ODP35106.1		A9762_12140	6398379	6399701	1	hypothetical protein
6270551	6463558	193007	Predicted by at least one method	ODP35107.1		A9762_12145	6399726	6400163	1	hypothetical protein
6270551	6463558	193007	Predicted by at least one method	ODP35108.1		A9762_12150	6400212	6400934	1	hypothetical protein
6270551	6463558	193007	Predicted by at least one method	ODP35109.1		A9762_12155	6400994	6401662	1	hypothetical protein
6270551	6463558	193007	Predicted by at least one method	ODP35110.1		A9762_12160	6401788	6402003	-1	hypothetical protein
6270551	6463558	193007	Predicted by at least one method	ODP35158.1		A9762_12165	6402137	6402364	1	aspartate carbamoyltransferase catalytic chain
6270551	6463558	193007	Predicted by at least one method	ODP35111.1		A9762_12170	6402396	6403037	1	hypothetical protein
6270551	6463558	193007	Predicted by at least one method	ODP35112.1		A9762_12175	6403021	6403266	-1	hypothetical protein
6270551	6463558	193007	Predicted by at least one method	ODP35159.1		A9762_12180	6403637	6403885	1	hypothetical protein
6270551	6463558	193007	Predicted by at least one method	ODP35113.1		A9762_12185	6403878	6405269	1	hypothetical protein
6270551	6463558	193007	Predicted by at least one method	ODP35114.1		A9762_12190	6405328	6405531	1	hypothetical protein
6270551	6463558	193007	Predicted by at least one method	ODP35115.1		A9762_12195	6405921	6406418	1	hypothetical protein
6270551	6463558	193007	Predicted by at least one method	ODP35116.1		A9762_12200	6406402	6407079	-1	hypothetical protein
6270551	6463558	193007	Predicted by at least one method	ODP35160.1		A9762_12205	6407113	6407472	-1	hypothetical protein
6270551	6463558	193007	Predicted by at least one method	ODP35117.1		A9762_12210	6407566	6408855	-1	hypothetical protein
6270551	6463558	193007	Predicted by at least one method	ODP35118.1		A9762_12215	6408964	6409644	1	hypothetical protein
6270551	6463558	193007	Predicted by at least one method	ODP35161.1		A9762_12220	6409653	6410048	1	hypothetical protein
6270551	6463558	193007	Predicted by at least one method	ODP35119.1		A9762_12225	6410068	6410748	-1	hypothetical protein
6270551	6463558	193007	Predicted by at least one method	ODP35120.1		A9762_12230	6410805	6411635	1	hypothetical protein
6270551	6463558	193007	Predicted by at least one method	ODP35121.1		A9762_12235	6411823	6412236	1	hypothetical protein
6270551	6463558	193007	Predicted by at least one method	ODP35122.1		A9762_12240	6412343	6412579	1	hypothetical protein
6270551	6463558	193007	Predicted by at least one method	ODP35162.1		A9762_12245	6412909	6413547	1	hypothetical protein
6270551	6463558	193007	Predicted by at least one method	ODP35123.1		A9762_12250	6413537	6414016	-1	hypothetical protein
6270551	6463558	193007	Predicted by at least one method	ODP35124.1		A9762_12255	6414018	6414311	-1	hypothetical protein
6270551	6463558	193007	Predicted by at least one method	ODP35125.1		A9762_12260	6414308	6415366	-1	hypothetical protein
6270551	6463558	193007	Predicted by at least one method	ODP35126.1		A9762_12265	6415744	6416157	-1	hypothetical protein
6270551	6463558	193007	Predicted by at least one method			A9762_12270	6416258	6416512	-1	hypothetical protein
6270551	6463558	193007	Predicted by at least one method	ODP35163.1		A9762_12275	6416509	6416778	-1	hypothetical protein
6270551	6463558	193007	Predicted by at least one method	ODP35127.1		A9762_12280	6416919	6418814	-1	type II restriction endonuclease subunit M
6270551	6463558	193007	Predicted by at least one method	ODP35128.1		A9762_12285	6418811	6420082	-1	hypothetical protein
6270551	6463558	193007	Predicted by at least one method	ODP35129.1		A9762_12290	6420075	6420338	-1	hypothetical protein
6270551	6463558	193007	Predicted by at least one method	ODP35164.1		A9762_12295	6420335	6420844	-1	hypothetical protein
6270551	6463558	193007	Predicted by at least one method	ODP35130.1		A9762_12300	6420966	6421874	-1	recombination-associated protein RdgC
6270551	6463558	193007	Predicted by at least one method	ODP35131.1		A9762_12305	6421970	6422977	-1	hypothetical protein
6270551	6463558	193007	Predicted by at least one method	ODP35132.1		A9762_12310	6423268	6423510	-1	hypothetical protein
6270551	6463558	193007	Predicted by at least one method	ODP35133.1		A9762_12315	6424009	6424263	-1	hypothetical protein
6270551	6463558	193007	Predicted by at least one method	ODP35134.1		A9762_12320	6424376	6424753	-1	hypothetical protein
6270551	6463558	193007	Predicted by at least one method	ODP35135.1		A9762_12325	6424767	6425039	-1	hypothetical protein
6270551	6463558	193007	Predicted by at least one method	ODP35136.1		A9762_12330	6425054	6425317	-1	hypothetical protein
6270551	6463558	193007	Predicted by at least one method	ODP35137.1		A9762_12335	6425434	6425670	-1	hypothetical protein
6270551	6463558	193007	Predicted by at least one method	ODP35138.1		A9762_12340	6425687	6425944	-1	hypothetical protein
6270551	6463558	193007	Predicted by at least one method	ODP35165.1		A9762_12345	6425952	6426221	-1	hypothetical protein
6270551	6463558	193007	Predicted by at least one method	ODP35139.1		A9762_12350	6426495	6426800	-1	hypothetical protein
6270551	6463558	193007	Predicted by at least one method	ODP35140.1		A9762_12355	6426864	6427379	-1	hypothetical protein
6270551	6463558	193007	Predicted by at least one method	ODP35141.1		A9762_12360	6427439	6427675	-1	hypothetical protein
6270551	6463558	193007	Predicted by at least one method	ODP35142.1		A9762_12365	6427808	6428167	-1	hypothetical protein
6270551	6463558	193007	Predicted by at least one method	ODP35143.1		A9762_12370	6428251	6428481	-1	hypothetical protein
6270551	6463558	193007	Predicted by at least one method	ODP35144.1		A9762_12375	6428584	6429108	-1	hypothetical protein
6270551	6463558	193007	Predicted by at least one method	ODP35145.1		A9762_12380	6429261	6429623	-1	hypothetical protein
6270551	6463558	193007	Predicted by at least one method	ODP35146.1		A9762_12385	6429648	6430052	-1	hypothetical protein
6270551	6463558	193007	Predicted by at least one method	ODP35147.1		A9762_12390	6430070	6430384	-1	hypothetical protein
6270551	6463558	193007	Predicted by at least one method	ODP35148.1		A9762_12395	6430417	6431040	-1	hypothetical protein
6270551	6463558	193007	Predicted by at least one method	ODP35166.1		A9762_12400	6431067	6431318	-1	hypothetical protein
6270551	6463558	193007	Predicted by at least one method	ODP35149.1		A9762_12405	6431734	6432108	-1	hypothetical protein
6270551	6463558	193007	Predicted by at least one method		tuf	A9762_27865	6433457	6433729	-1	elongation factor Tu
6270551	6463558	193007	Predicted by at least one method			A9762_27850	6434730	6434938	-1	ABC transporter ATP-binding protein
6270551	6463558	193007	Predicted by at least one method			A9762_27770	6436030	6436406	-1	ABC transporter ATP-binding protein
6270551	6463558	193007	Predicted by at least one method			A9762_27775	6436406	6436593	-1	ABC transporter ATP-binding protein
6270551	6463558	193007	Predicted by at least one method			A9762_27755	6437594	6438163	1	NADP transhydrogenase subunit alpha
6270551	6463558	193007	Predicted by at least one method			A9762_27760	6438179	6438264	1	NAD(P)(+) transhydrogenase
6270551	6463558	193007	Predicted by at least one method	ODP30923.1		A9762_27480	6439650	6440027	1	hypothetical protein
6270551	6463558	193007	Predicted by at least one method	ODP30924.1		A9762_27485	6440181	6440477	1	hypothetical protein
6270551	6463558	193007	Predicted by at least one method	ODP30925.1		A9762_27490	6440744	6441226	-1	hypothetical protein
6270551	6463558	193007	Predicted by at least one method	ODP30926.1		A9762_27495	6442235	6442807	1	hypothetical protein
6270551	6463558	193007	Predicted by at least one method	ODP30927.1		A9762_27500	6442899	6443120	1	hypothetical protein
6270551	6463558	193007	Predicted by at least one method			A9762_27830	6452952	6453322	-1	allantoicase
6270551	6463558	193007	Predicted by at least one method			A9762_27795	6454323	6454760	1	electron transporter RnfB
6270551	6463558	193007	Predicted by at least one method			A9762_27825	6455806	6456183	1	hypothetical protein
6270551	6463558	193007	Predicted by at least one method			A9762_27800	6457184	6457658	-1	NADP transhydrogenase subunit alpha
6270551	6463558	193007	Predicted by at least one method			A9762_27815	6458659	6459043	1	ABC transporter ATP-binding protein
6270551	6463558	193007	Predicted by at least one method			A9762_27835	6460044	6460258	-1	ABC transporter ATP-binding protein
6270551	6463558	193007	Predicted by at least one method			A9762_27605	6461386	6462012	-1	hypothetical protein
6270551	6463558	193007	Predicted by at least one method	ODP30907.1		A9762_27610	6462452	6463558	-1	hypothetical protein
6282050	6292323	10273	Predicted by at least one method	ODP34998.1		A9762_11565	6282050	6282397	-1	isocitrate lyase
6282050	6292323	10273	Predicted by at least one method	ODP34999.1		A9762_11570	6282394	6282732	-1	hypothetical protein
6282050	6292323	10273	Predicted by at least one method			A9762_11575	6282887	6283348	1	hypothetical protein
6282050	6292323	10273	Predicted by at least one method	ODP35000.1		A9762_11580	6283374	6284084	1	hypothetical protein
6282050	6292323	10273	Predicted by at least one method	ODP35001.1		A9762_11585	6284155	6284442	-1	hypothetical protein
6282050	6292323	10273	Predicted by at least one method	ODP35002.1		A9762_11590	6284484	6284711	-1	hypothetical protein
6282050	6292323	10273	Predicted by at least one method	ODP35152.1		A9762_11595	6284830	6285705	-1	hypothetical protein
6282050	6292323	10273	Predicted by at least one method	ODP35003.1		A9762_11600	6286263	6287486	1	hypothetical protein
6282050	6292323	10273	Predicted by at least one method	ODP35004.1		A9762_11605	6287853	6288179	-1	hypothetical protein
6282050	6292323	10273	Predicted by at least one method	ODP35005.1		A9762_11610	6288961	6289521	-1	hypothetical protein
6282050	6292323	10273	Predicted by at least one method	ODP35006.1		A9762_11615	6289546	6290427	-1	hypothetical protein
6282050	6292323	10273	Predicted by at least one method	ODP35007.1		A9762_11620	6290428	6290667	-1	hypothetical protein
6282050	6292323	10273	Predicted by at least one method	ODP35008.1		A9762_11625	6290858	6291481	1	hypothetical protein
6282050	6292323	10273	Predicted by at least one method	ODP35009.1		A9762_11630	6291489	6291968	-1	hypothetical protein
6282050	6292323	10273	Predicted by at least one method	ODP35010.1		A9762_11635	6291973	6292323	-1	hypothetical protein
6299454	6312329	12875	Predicted by at least one method	ODP35013.1		A9762_11650	6299454	6299969	1	hypothetical protein
6299454	6312329	12875	Predicted by at least one method	ODP35153.1		A9762_11655	6300279	6301553	1	hypothetical protein
6299454	6312329	12875	Predicted by at least one method	ODP35014.1		A9762_11660	6301598	6302356	1	hypothetical protein
6299454	6312329	12875	Predicted by at least one method	ODP35015.1		A9762_11665	6302655	6302969	-1	hypothetical protein
6299454	6312329	12875	Predicted by at least one method	ODP35016.1		A9762_11670	6303694	6303975	1	DNA-binding protein
6299454	6312329	12875	Predicted by at least one method	ODP35017.1		A9762_11675	6304093	6306099	1	hypothetical protein
6299454	6312329	12875	Predicted by at least one method	ODP35018.1		A9762_11680	6306219	6307484	1	hypothetical protein
6299454	6312329	12875	Predicted by at least one method	ODP35019.1		A9762_11685	6307842	6308333	1	hypothetical protein
6299454	6312329	12875	Predicted by at least one method	ODP35020.1		A9762_11690	6308361	6309890	-1	hypothetical protein
6299454	6312329	12875	Predicted by at least one method	ODP35021.1		A9762_11695	6310126	6310824	-1	hypothetical protein
6299454	6312329	12875	Predicted by at least one method	ODP35022.1		A9762_11700	6310858	6311766	-1	hypothetical protein
6299454	6312329	12875	Predicted by at least one method	ODP35023.1		A9762_11705	6311769	6312329	-1	hypothetical protein
6315605	6324105	8500	Predicted by at least one method	ODP35025.1		A9762_11715	6315605	6316429	1	hypothetical protein
6315605	6324105	8500	Predicted by at least one method	ODP35026.1		A9762_11720	6316472	6316897	-1	hypothetical protein
6315605	6324105	8500	Predicted by at least one method	ODP35027.1		A9762_11725	6317005	6318615	-1	hypothetical protein
6315605	6324105	8500	Predicted by at least one method	ODP35028.1		A9762_11730	6318626	6318973	-1	hypothetical protein
6315605	6324105	8500	Predicted by at least one method	ODP35029.1		A9762_11735	6318970	6319986	-1	hypothetical protein
6315605	6324105	8500	Predicted by at least one method	ODP35030.1		A9762_11740	6320078	6320590	1	hypothetical protein
6315605	6324105	8500	Predicted by at least one method	ODP35031.1		A9762_11745	6320597	6321289	1	hypothetical protein
6315605	6324105	8500	Predicted by at least one method	ODP35032.1		A9762_11750	6321290	6321742	1	hypothetical protein
6315605	6324105	8500	Predicted by at least one method	ODP35033.1		A9762_11755	6321755	6323158	-1	hypothetical protein
6315605	6324105	8500	Predicted by at least one method	ODP35034.1		A9762_11760	6323161	6324105	-1	hypothetical protein
6397110	6407079	9969	Predicted by at least one method	ODP35104.1		A9762_12130	6397110	6397646	1	hypothetical protein
6397110	6407079	9969	Predicted by at least one method	ODP35105.1		A9762_12135	6397643	6398323	1	hypothetical protein
6397110	6407079	9969	Predicted by at least one method	ODP35106.1		A9762_12140	6398379	6399701	1	hypothetical protein
6397110	6407079	9969	Predicted by at least one method	ODP35107.1		A9762_12145	6399726	6400163	1	hypothetical protein
6397110	6407079	9969	Predicted by at least one method	ODP35108.1		A9762_12150	6400212	6400934	1	hypothetical protein
6397110	6407079	9969	Predicted by at least one method	ODP35109.1		A9762_12155	6400994	6401662	1	hypothetical protein
6397110	6407079	9969	Predicted by at least one method	ODP35110.1		A9762_12160	6401788	6402003	-1	hypothetical protein
6397110	6407079	9969	Predicted by at least one method	ODP35158.1		A9762_12165	6402137	6402364	1	aspartate carbamoyltransferase catalytic chain
6397110	6407079	9969	Predicted by at least one method	ODP35111.1		A9762_12170	6402396	6403037	1	hypothetical protein
6397110	6407079	9969	Predicted by at least one method	ODP35112.1		A9762_12175	6403021	6403266	-1	hypothetical protein
6397110	6407079	9969	Predicted by at least one method	ODP35159.1		A9762_12180	6403637	6403885	1	hypothetical protein
6397110	6407079	9969	Predicted by at least one method	ODP35113.1		A9762_12185	6403878	6405269	1	hypothetical protein
6397110	6407079	9969	Predicted by at least one method	ODP35114.1		A9762_12190	6405328	6405531	1	hypothetical protein
6397110	6407079	9969	Predicted by at least one method	ODP35115.1		A9762_12195	6405921	6406418	1	hypothetical protein
6397110	6407079	9969	Predicted by at least one method	ODP35116.1		A9762_12200	6406402	6407079	-1	hypothetical protein
6408964	6416778	7814	Predicted by at least one method	ODP35118.1		A9762_12215	6408964	6409644	1	hypothetical protein
6408964	6416778	7814	Predicted by at least one method	ODP35161.1		A9762_12220	6409653	6410048	1	hypothetical protein
6408964	6416778	7814	Predicted by at least one method	ODP35119.1		A9762_12225	6410068	6410748	-1	hypothetical protein
6408964	6416778	7814	Predicted by at least one method	ODP35120.1		A9762_12230	6410805	6411635	1	hypothetical protein
6408964	6416778	7814	Predicted by at least one method	ODP35121.1		A9762_12235	6411823	6412236	1	hypothetical protein
6408964	6416778	7814	Predicted by at least one method	ODP35122.1		A9762_12240	6412343	6412579	1	hypothetical protein
6408964	6416778	7814	Predicted by at least one method	ODP35162.1		A9762_12245	6412909	6413547	1	hypothetical protein
6408964	6416778	7814	Predicted by at least one method	ODP35123.1		A9762_12250	6413537	6414016	-1	hypothetical protein
6408964	6416778	7814	Predicted by at least one method	ODP35124.1		A9762_12255	6414018	6414311	-1	hypothetical protein
6408964	6416778	7814	Predicted by at least one method	ODP35125.1		A9762_12260	6414308	6415366	-1	hypothetical protein
6408964	6416778	7814	Predicted by at least one method	ODP35126.1		A9762_12265	6415744	6416157	-1	hypothetical protein
6408964	6416778	7814	Predicted by at least one method			A9762_12270	6416258	6416512	-1	hypothetical protein
6408964	6416778	7814	Predicted by at least one method	ODP35163.1		A9762_12275	6416509	6416778	-1	hypothetical protein
6423268	6430384	7116	Predicted by at least one method	ODP35132.1		A9762_12310	6423268	6423510	-1	hypothetical protein
6423268	6430384	7116	Predicted by at least one method	ODP35133.1		A9762_12315	6424009	6424263	-1	hypothetical protein
6423268	6430384	7116	Predicted by at least one method	ODP35134.1		A9762_12320	6424376	6424753	-1	hypothetical protein
6423268	6430384	7116	Predicted by at least one method	ODP35135.1		A9762_12325	6424767	6425039	-1	hypothetical protein
6423268	6430384	7116	Predicted by at least one method	ODP35136.1		A9762_12330	6425054	6425317	-1	hypothetical protein
6423268	6430384	7116	Predicted by at least one method	ODP35137.1		A9762_12335	6425434	6425670	-1	hypothetical protein
6423268	6430384	7116	Predicted by at least one method	ODP35138.1		A9762_12340	6425687	6425944	-1	hypothetical protein
6423268	6430384	7116	Predicted by at least one method	ODP35165.1		A9762_12345	6425952	6426221	-1	hypothetical protein
6423268	6430384	7116	Predicted by at least one method	ODP35139.1		A9762_12350	6426495	6426800	-1	hypothetical protein
6423268	6430384	7116	Predicted by at least one method	ODP35140.1		A9762_12355	6426864	6427379	-1	hypothetical protein
6423268	6430384	7116	Predicted by at least one method	ODP35141.1		A9762_12360	6427439	6427675	-1	hypothetical protein
6423268	6430384	7116	Predicted by at least one method	ODP35142.1		A9762_12365	6427808	6428167	-1	hypothetical protein
6423268	6430384	7116	Predicted by at least one method	ODP35143.1		A9762_12370	6428251	6428481	-1	hypothetical protein
6423268	6430384	7116	Predicted by at least one method	ODP35144.1		A9762_12375	6428584	6429108	-1	hypothetical protein
6423268	6430384	7116	Predicted by at least one method	ODP35145.1		A9762_12380	6429261	6429623	-1	hypothetical protein
6423268	6430384	7116	Predicted by at least one method	ODP35146.1		A9762_12385	6429648	6430052	-1	hypothetical protein
6423268	6430384	7116	Predicted by at least one method	ODP35147.1		A9762_12390	6430070	6430384	-1	hypothetical protein
6438179	6442807	4628	Predicted by at least one method			A9762_27760	6438179	6438264	1	NAD(P)(+) transhydrogenase
6438179	6442807	4628	Predicted by at least one method	ODP30923.1		A9762_27480	6439650	6440027	1	hypothetical protein
6438179	6442807	4628	Predicted by at least one method	ODP30924.1		A9762_27485	6440181	6440477	1	hypothetical protein
6438179	6442807	4628	Predicted by at least one method	ODP30925.1		A9762_27490	6440744	6441226	-1	hypothetical protein
6438179	6442807	4628	Predicted by at least one method	ODP30926.1		A9762_27495	6442235	6442807	1	hypothetical protein
6455806	6460258	4452	Predicted by at least one method			A9762_27825	6455806	6456183	1	hypothetical protein
6455806	6460258	4452	Predicted by at least one method			A9762_27800	6457184	6457658	-1	NADP transhydrogenase subunit alpha
6455806	6460258	4452	Predicted by at least one method			A9762_27815	6458659	6459043	1	ABC transporter ATP-binding protein
6455806	6460258	4452	Predicted by at least one method			A9762_27835	6460044	6460258	-1	ABC transporter ATP-binding protein
