# Supplementary material for: Genomic and proteomic analysis of lignin degrading and polyhydroxyalkanoate accumulating β-proteobacterium Pandoraea sp. ISTKB
Source: Biotechnol Biofuels. 2018 Jun 5;11:154. doi: 10.1186/s13068-018-1148-2 (PMC5987411; doi:10.1186/s13068-018-1148-2)
Supplement: Supplementary file 3 — Additional file 3: Table S10. Other differentially expressed proteins (related to PHA metabolism, dehydrogenase, reductases, transferases, esterases and hydrolases) on kraft lignin. [file 13068_2018_1148_MOESM3_ESM.xlsx]

## Sheet: Table 10
Other differentially expressed proteins (related to PHA metabolism, dehydrogenase, reductases, transferases, esterases and hydrolases) on kraft lignin
T: Protein IDs	LOG2 Fold change	N: Unique peptides	N: Sequence coverage [%]	N: Mol. weight [kDa]	intensity	T: Fasta headers
			PHA metabolism
A0A1E3LHU9	-1.87341	8	22	62.474	2.6779e-30	>tr|A0A1E3LHU9|A0A1E3LHU9_9BURK Poly-beta-hydroxybutyrate polymerase OS=Pandoraea sp. ISTKB GN=A9762_18785 PE=4 SV=1
A0A1E3LF56	-1.99762	28	51.6	84.663	2.3294e-303	>tr|A0A1E3LF56|A0A1E3LF56_9BURK 3-hydroxyalkanoate synthetase OS=Pandoraea sp. ISTKB GN=A9762_23655 PE=4 SV=1
A0A1E3LLW9	1.99615	6	20.8	59.187	3.4641e-15	>tr|A0A1E3LLW9|A0A1E3LLW9_9BURK Class I poly(R)-hydroxyalkanoic acid synthase OS=Pandoraea sp. ISTKB GN=A9762_13630 PE=4 SV=1
A0A1E3LLL3	0.554661	8	68.2	22.052	6.3407e-118	>tr|A0A1E3LLL3|A0A1E3LLL3_9BURK Polyhydroxyalkanoate synthesis repressor PhaR OS=Pandoraea sp. ISTKB GN=A9762_13645 PE=4 SV=1
A0A1E3LCK4	-1.8713	14	88.2	19.155	0	>tr|A0A1E3LCK4|A0A1E3LCK4_9BURK Phasin (PHA-granule associated protein) OS=Pandoraea sp. ISTKB GN=A9762_26970 PE=4 SV=1
A0A1E3LA81	0.355979	7	54.1	26.871	3.2043e-68	>tr|A0A1E3LA81|A0A1E3LA81_9BURK Enoyl-CoA hydratase OS=Pandoraea sp. ISTKB GN=A9762_09385 PE=3 SV=1
A0A1E3LAS5	1.11498	8	44.7	17.161	2.6768e-30	>tr|A0A1E3LAS5|A0A1E3LAS5_9BURK 3-hydroxyacyl-[acyl-carrier-protein] dehydratase FabZ OS=Pandoraea sp. ISTKB GN=fabZ PE=3 SV=1
A0A1E3LAU6	-1.20404	13	69.7	24.871	8.029e-79	>tr|A0A1E3LAU6|A0A1E3LAU6_9BURK 3-oxoacyl-ACP reductase OS=Pandoraea sp. ISTKB GN=A9762_09160 PE=4 SV=1
A0A1E3LDP2	0.089808	10	63.6	26.664	5.4147e-42	>tr|A0A1E3LDP2|A0A1E3LDP2_9BURK 3-oxoacyl-ACP reductase OS=Pandoraea sp. ISTKB GN=A9762_25385 PE=4 SV=1
A0A1E3LFP9	1.69065	4	25.3	25.543	1.8429e-23	>tr|A0A1E3LFP9|A0A1E3LFP9_9BURK 3-oxoacyl-ACP reductase OS=Pandoraea sp. ISTKB GN=A9762_22525 PE=4 SV=1
A0A1E3LEF3	-1.93078	21	52.6	72.331	5.0013e-84	>tr|A0A1E3LEF3|A0A1E3LEF3_9BURK NADPH-dependent 2,4-dienoyl-CoA reductase OS=Pandoraea sp. ISTKB GN=fadH PE=4 SV=1
A0A1E3LGN8	-0.867094	16	62.3	49.706	4.4064e-96	>tr|A0A1E3LGN8|A0A1E3LGN8_9BURK 3-oxoacyl-ACP reductase OS=Pandoraea sp. ISTKB GN=A9762_24155 PE=4 SV=1
A0A1E3LHX0	-1.06895	6	29.8	26.713	8.6567e-56	>tr|A0A1E3LHX0|A0A1E3LHX0_9BURK 3-oxoacyl-ACP reductase OS=Pandoraea sp. ISTKB GN=fabG PE=4 SV=1
A0A1E3LHH3	1.94119	19	77.6	42.933	9.7133e-156	>tr|A0A1E3LHH3|A0A1E3LHH3_9BURK Enoyl-[acyl-carrier-protein] reductase [NADH] OS=Pandoraea sp. ISTKB GN=fabV PE=3 SV=1
A0A1E3LKF4	1.27707	12	69.9	25.669	2.3565e-158	>tr|A0A1E3LKF4|A0A1E3LKF4_9BURK 3-oxoacyl-ACP reductase OS=Pandoraea sp. ISTKB GN=fabG PE=4 SV=1
A0A1E3LKI6;A0A1E3LBD0	-1.99955	19	78.1	26.005	0	>tr|A0A1E3LKI6|A0A1E3LKI6_9BURK Beta-ketoacyl-ACP reductase OS=Pandoraea sp. ISTKB GN=A9762_18775 PE=4 SV=1
A0A1E3LNI7	-0.635885	11	54.4	26.475	5.9109e-143	>tr|A0A1E3LNI7|A0A1E3LNI7_9BURK 3-oxoacyl-ACP reductase OS=Pandoraea sp. ISTKB GN=A9762_15750 PE=4 SV=1
A0A1E3LLT3	-1.26909	14	66.3	26.421	0	>tr|A0A1E3LLT3|A0A1E3LLT3_9BURK Beta-ketoacyl-ACP reductase OS=Pandoraea sp. ISTKB GN=A9762_13640 PE=3 SV=1
A0A1E3LS16	0.743414	3	15.9	26.504	1.3667e-07	>tr|A0A1E3LS16|A0A1E3LS16_9BURK 3-oxoacyl-ACP reductase OS=Pandoraea sp. ISTKB GN=A9762_01115 PE=3 SV=1
A0A1E3LQ27	-0.328044	51	79	85.381	0	>tr|A0A1E3LQ27|A0A1E3LQ27_9BURK 3-hydroxyacyl-CoA dehydrogenase OS=Pandoraea sp. ISTKB GN=A9762_00205 PE=4 SV=1
A0A1E3LGM6	1.8838	3	11	39.982	1.5442e-20	>tr|A0A1E3LGM6|A0A1E3LGM6_9BURK 4-hydroxybutyrate dehydrogenase OS=Pandoraea sp. ISTKB GN=A9762_04360 PE=4 SV=1
A0A1E3LFT0	-1.52748	12	68.8	29.89	4.4934e-104	>tr|A0A1E3LFT0|A0A1E3LFT0_9BURK 3-hydroxybutyryl-CoA dehydrogenase OS=Pandoraea sp. ISTKB GN=A9762_22285 PE=4 SV=1
A0A1E3LFJ6	1.94627	28	48.4	74.267	8.1445e-146	>tr|A0A1E3LFJ6|A0A1E3LFJ6_9BURK 3-hydroxyacyl-CoA dehydrogenase OS=Pandoraea sp. ISTKB GN=A9762_22485 PE=4 SV=1
A0A1E3LDF5	-1.99594	14	61.5	27.813	1.219e-224	>tr|A0A1E3LDF5|A0A1E3LDF5_9BURK 3-hydroxybutyrate dehydrogenase OS=Pandoraea sp. ISTKB GN=A9762_25690 PE=3 SV=1
A0A1E3LCZ3	0.228716	6	31.7	31.622	3.4781e-70	>tr|A0A1E3LCZ3|A0A1E3LCZ3_9BURK 3-hydroxyisobutyrate dehydrogenase OS=Pandoraea sp. ISTKB GN=A9762_26005 PE=3 SV=1
A0A1E3LCR2	-1.96318	11	81.7	27.127	2.6585e-128	>tr|A0A1E3LCR2|A0A1E3LCR2_9BURK 3-hydroxybutyrate dehydrogenase OS=Pandoraea sp. ISTKB GN=A9762_26665 PE=3 SV=1
A0A1E3LAE8	0.527035	21	49.9	55.026	1.5666e-112	>tr|A0A1E3LAE8|A0A1E3LAE8_9BURK 3-hydroxyacyl-CoA dehydrogenase OS=Pandoraea sp. ISTKB GN=A9762_09390 PE=4 SV=1
			Dehydrogenase
A0A1E3LQ63	-0.030464	9	56.6	32.18	2.7516e-37	>tr|A0A1E3LQ63|A0A1E3LQ63_9BURK Hydroxyacid dehydrogenase OS=Pandoraea sp. ISTKB GN=A9762_01365 PE=3 SV=1
A0A1E3LM23	1.60055	21	56.5	60.599	8.1377e-150	>tr|A0A1E3LM23|A0A1E3LM23_9BURK Choline dehydrogenase OS=Pandoraea sp. ISTKB GN=A9762_13395 PE=3 SV=1
A0A1E3LM07	1.66003	22	72.9	53.365	1.1365e-209	>tr|A0A1E3LM07|A0A1E3LM07_9BURK Methylmalonate-semialdehyde dehydrogenase (Acylating) OS=Pandoraea sp. ISTKB GN=A9762_13390 PE=4 SV=1
A0A1E3LQ20	-0.412131	43	76.8	82.839	0	>tr|A0A1E3LQ20|A0A1E3LQ20_9BURK Malate dehydrogenase OS=Pandoraea sp. ISTKB GN=A9762_12825 PE=4 SV=1
A0A1E3LKM6	1.59413	21	47.2	82.479	8.2769e-131	>tr|A0A1E3LKM6|A0A1E3LKM6_9BURK Malate dehydrogenase OS=Pandoraea sp. ISTKB GN=A9762_15885 PE=4 SV=1
A0A1E3LJZ9	-1.90604	8	50.8	26.526	1.1435e-54	>tr|A0A1E3LJZ9|A0A1E3LJZ9_9BURK Gluconate 2-dehydrogenase OS=Pandoraea sp. ISTKB GN=A9762_03225 PE=4 SV=1
A0A1E3LJZ9	-1.90604	8	50.8	26.526	1.1435e-54	>tr|A0A1E3LJZ9|A0A1E3LJZ9_9BURK Gluconate 2-dehydrogenase OS=Pandoraea sp. ISTKB GN=A9762_03225 PE=4 SV=1
A0A1E3LJF5	-1.93074	12	75.4	26.011	2.8091e-87	>tr|A0A1E3LJF5|A0A1E3LJF5_9BURK 3-hydroxy-2-methylbutyryl-CoA dehydrogenase OS=Pandoraea sp. ISTKB GN=A9762_16460 PE=3 SV=1
A0A1E3LJ91	-1.93631	8	27.2	53.83	1.676e-35	>tr|A0A1E3LJ91|A0A1E3LJ91_9BURK Methylmalonate-semialdehyde dehydrogenase (Acylating) OS=Pandoraea sp. ISTKB GN=A9762_17005 PE=4 SV=1
A0A1E3LJ02	-1.47516	17	61.3	51.273	1.7516e-137	>tr|A0A1E3LJ02|A0A1E3LJ02_9BURK Succinate-semialdehyde dehydrogenase (NADP(+)) OS=Pandoraea sp. ISTKB GN=gabD PE=3 SV=1
A0A1E3LIY4	0.338811	14	58.8	35.153	3.5999e-76	>tr|A0A1E3LIY4|A0A1E3LIY4_9BURK D-glycerate dehydrogenase OS=Pandoraea sp. ISTKB GN=A9762_18020 PE=3 SV=1
A0A1E3LIC6	-0.734554	10	32	52.118	2.4748e-40	>tr|A0A1E3LIC6|A0A1E3LIC6_9BURK N-succinylglutamate 5-semialdehyde dehydrogenase OS=Pandoraea sp. ISTKB GN=astD PE=3 SV=1
A0A1E3LGW5	0.54867	5	29	26.213	2.7703e-45	>tr|A0A1E3LGW5|A0A1E3LGW5_9BURK 3-hydroxy-2-methylbutyryl-CoA dehydrogenase OS=Pandoraea sp. ISTKB GN=A9762_23440 PE=3 SV=1
A0A1E3LGR0	-1.8795	25	71.9	50.611	1.1906e-234	>tr|A0A1E3LGR0|A0A1E3LGR0_9BURK NAD-dependent succinate-semialdehyde dehydrogenase OS=Pandoraea sp. ISTKB GN=A9762_04355 PE=4 SV=1
A0A1E3LFQ3	0.11754	21	70.5	42.763	1.3642e-150	>tr|A0A1E3LFQ3|A0A1E3LFQ3_9BURK Isovaleryl-CoA dehydrogenase OS=Pandoraea sp. ISTKB GN=A9762_22100 PE=3 SV=1
A0A1E3LFD0	1.96008	11	37.1	51.516	7.1474e-60	>tr|A0A1E3LFD0|A0A1E3LFD0_9BURK Succinate-semialdehyde dehydrogenase (NADP(+)) OS=Pandoraea sp. ISTKB GN=gabD PE=3 SV=1
A0A1E3LE98	0.887441	8	23.4	50.764	9.5616e-42	>tr|A0A1E3LE98|A0A1E3LE98_9BURK Hydroxyacid dehydrogenase OS=Pandoraea sp. ISTKB GN=A9762_04925 PE=4 SV=1
A0A1E3LFH9	-1.55643	19	80.6	37.697	2.1854e-235	>tr|A0A1E3LFH9|A0A1E3LFH9_9BURK Lactate dehydrogenase OS=Pandoraea sp. ISTKB GN=A9762_22970 PE=3 SV=1
A0A1E3LD47	-0.786171	4	21.6	27.166	3.5379e-23	>tr|A0A1E3LD47|A0A1E3LD47_9BURK Sugar dehydrogenase OS=Pandoraea sp. ISTKB GN=A9762_05880 PE=4 SV=1
A0A1E3LCQ9	0.209696	10	29.3	52.878	1.3681e-100	>tr|A0A1E3LCQ9|A0A1E3LCQ9_9BURK Methylmalonate-semialdehyde dehydrogenase (Acylating) OS=Pandoraea sp. ISTKB GN=A9762_26000 PE=4 SV=1
A0A1E3LBT4	-0.715879	22	71.5	39.463	1.2493e-250	>tr|A0A1E3LBT4|A0A1E3LBT4_9BURK Aspartate-semialdehyde dehydrogenase OS=Pandoraea sp. ISTKB GN=A9762_09515 PE=3 SV=1
A0A1E3LBP9	-0.477092	47	37.7	185.46	2.0982e-268	>tr|A0A1E3LBP9|A0A1E3LBP9_9BURK NAD-glutamate dehydrogenase OS=Pandoraea sp. ISTKB GN=A9762_08240 PE=4 SV=1
A0A1E3LBK1	-1.0102	36	58.9	104.54	8.0255e-296	>tr|A0A1E3LBK1|A0A1E3LBK1_9BURK Glycine dehydrogenase (decarboxylating) OS=Pandoraea sp. ISTKB GN=gcvP PE=3 SV=1
A0A1E3LBB8	-1.86579	11	72.8	21.896	8.0536e-85	>tr|A0A1E3LBB8|A0A1E3LBB8_9BURK 3-beta hydroxysteroid dehydrogenase OS=Pandoraea sp. ISTKB GN=A9762_27230 PE=4 SV=1
A0A1E3LB87	0.127039	8	14.1	84.215	1.2077e-27	>tr|A0A1E3LB87|A0A1E3LB87_9BURK Xanthine dehydrogenase molybdopterin binding subunit OS=Pandoraea sp. ISTKB GN=A9762_08075 PE=4 SV=1
A0A1E3LAF8	0.839587	27	92.7	34.991	0	>tr|A0A1E3LAF8|A0A1E3LAF8_9BURK Malate dehydrogenase OS=Pandoraea sp. ISTKB GN=mdh PE=3 SV=1
A0A1E3LA19	1.35763	17	72.2	26.737	3.5414e-199	>tr|A0A1E3LA19|A0A1E3LA19_9BURK Succinate dehydrogenase iron-sulfur subunit OS=Pandoraea sp. ISTKB GN=A9762_09480 PE=3 SV=1
A0A1E3L9W4	1.58898	36	84.9	64.306	0	>tr|A0A1E3L9W4|A0A1E3L9W4_9BURK Succinate dehydrogenase flavoprotein subunit OS=Pandoraea sp. ISTKB GN=A9762_09475 PE=3 SV=1
A0A1E3LB30	1.99014	52	79.2	82.538	0	>tr|A0A1E3LB30|A0A1E3LB30_9BURK Isocitrate dehydrogenase, NADP-dependent OS=Pandoraea sp. ISTKB GN=A9762_08300 PE=4 SV=1
A0A1E3LP00	-0.746241	36	72.2	78.734	0	>tr|A0A1E3LP00|A0A1E3LP00_9BURK Carbon monoxide dehydrogenase OS=Pandoraea sp. ISTKB GN=A9762_00300 PE=4 SV=1
A0A1E3LPE1	1.37526	11	40.3	41.028	3.3095e-72	>tr|A0A1E3LPE1|A0A1E3LPE1_9BURK L-lactate dehydrogenase OS=Pandoraea sp. ISTKB GN=lldD PE=3 SV=1
			Reductase
A0A1E3LDS5	-1.98064	11	46.2	34.245	1.1819e-48	>tr|A0A1E3LDS5|A0A1E3LDS5_9BURK 2-dehydropantoate 2-reductase OS=Pandoraea sp. ISTKB GN=A9762_24865 PE=4 SV=1
A0A1E3LAP1	0.547783	11	59.4	30.566	7.5602e-67	>tr|A0A1E3LAP1|A0A1E3LAP1_9BURK 2-hydroxy-3-oxopropionate reductase OS=Pandoraea sp. ISTKB GN=A9762_08630 PE=4 SV=1
A0A1E3LAQ5	1.63833	7	80.9	12.705	2.031e-78	>tr|A0A1E3LAQ5|A0A1E3LAQ5_9BURK Arsenate reductase OS=Pandoraea sp. ISTKB GN=A9762_08930 PE=3 SV=1
A0A1E3LBT6	-1.97743	10	91.4	12.612	1.0792e-105	>tr|A0A1E3LBT6|A0A1E3LBT6_9BURK Arsenate reductase OS=Pandoraea sp. ISTKB GN=A9762_07240 PE=3 SV=1
A0A1E3LC22	-1.38007	15	64	32.564	9.6691e-110	>tr|A0A1E3LC22|A0A1E3LC22_9BURK 2-dehydropantoate 2-reductase OS=Pandoraea sp. ISTKB GN=A9762_26705 PE=3 SV=1
A0A1E3LCK9	1.64563	12	71.7	31.985	6.8943e-77	>tr|A0A1E3LCK9|A0A1E3LCK9_9BURK dTDP-4-dehydrorhamnose reductase OS=Pandoraea sp. ISTKB GN=A9762_26310 PE=4 SV=1
A0A1E3LD37	-1.44488	7	35.5	30.812	4.3868e-80	>tr|A0A1E3LD37|A0A1E3LD37_9BURK 2-hydroxy-3-oxopropionate reductase OS=Pandoraea sp. ISTKB GN=A9762_06735 PE=4 SV=1
A0A1E3LD45	-1.92737	8	42.2	31.495	1.8111e-26	>tr|A0A1E3LD45|A0A1E3LD45_9BURK 2-dehydropantoate 2-reductase OS=Pandoraea sp. ISTKB GN=A9762_09120 PE=3 SV=1
A0A1E3LDT4	-0.279045	27	60.8	73.391	6.9788e-154	>tr|A0A1E3LDT4|A0A1E3LDT4_9BURK Nitrite reductase OS=Pandoraea sp. ISTKB GN=A9762_25150 PE=4 SV=1
A0A1E3LDV0	-1.13071	11	43	45.54	5.2437e-37	>tr|A0A1E3LDV0|A0A1E3LDV0_9BURK Pyridine nucleotide-disulfide oxidoreductase OS=Pandoraea sp. ISTKB GN=A9762_24735 PE=4 SV=1
A0A1E3LE55	0.624978	11	70.6	30.428	1.6017e-66	>tr|A0A1E3LE55|A0A1E3LE55_9BURK NADPH-dependent ferric siderophore reductase OS=Pandoraea sp. ISTKB GN=A9762_05000 PE=4 SV=1
A0A1E3LEC0	0.311472	16	56.1	34.415	4.5954e-105	>tr|A0A1E3LEC0|A0A1E3LEC0_9BURK 4-hydroxy-3-methylbut-2-enyl diphosphate reductase OS=Pandoraea sp. ISTKB GN=ispH PE=3 SV=1
A0A1E3LH07	0.399231	12	66.3	28.418	1.2489e-156	>tr|A0A1E3LH07|A0A1E3LH07_9BURK Pyrroline-5-carboxylate reductase OS=Pandoraea sp. ISTKB GN=proC PE=3 SV=1
A0A1E3LHF4	1.99934	3	18.9	21.513	1.8327e-14	>tr|A0A1E3LHF4|A0A1E3LHF4_9BURK Peptide methionine sulfoxide reductase MsrA OS=Pandoraea sp. ISTKB GN=msrA PE=3 SV=1
A0A1E3LHX2	-0.739907	6	52.1	15.961	1.1074e-58	>tr|A0A1E3LHX2|A0A1E3LHX2_9BURK Peptide methionine sulfoxide reductase MsrB OS=Pandoraea sp. ISTKB GN=msrB PE=3 SV=1
A0A1E3LIF4	-1.5493	5	17.5	36.814	4.1718e-13	>tr|A0A1E3LIF4|A0A1E3LIF4_9BURK Protein-methionine-sulfoxide reductase catalytic subunit MsrP OS=Pandoraea sp. ISTKB GN=msrP PE=3 SV=1
A0A1E3LJX6	0.789528	8	54.3	17.867	3.1144e-42	>tr|A0A1E3LJX6|A0A1E3LJX6_9BURK Dihydrofolate reductase OS=Pandoraea sp. ISTKB GN=A9762_03010 PE=3 SV=1
A0A1E3LJY7	1.02389	10	60.8	21.975	8.0797e-78	>tr|A0A1E3LJY7|A0A1E3LJY7_9BURK Ubiquinol-cytochrome c reductase iron-sulfur subunit OS=Pandoraea sp. ISTKB GN=A9762_18280 PE=4 SV=1
A0A1E3LKH7	1.9952	16	72.1	37.901	5.7106e-180	>tr|A0A1E3LKH7|A0A1E3LKH7_9BURK CDP-6-deoxy-delta-3,4-glucoseen reductase OS=Pandoraea sp. ISTKB GN=A9762_15775 PE=4 SV=1
A0A1E3LL50	0.166279	18	85.2	35.097	9.5036e-173	>tr|A0A1E3LL50|A0A1E3LL50_9BURK 4-hydroxy-3-methylbut-2-enyl diphosphate reductase OS=Pandoraea sp. ISTKB GN=ispH PE=3 SV=1
A0A1E3LLW3	1.99729	17	74.3	30.563	1.727e-113	>tr|A0A1E3LLW3|A0A1E3LLW3_9BURK Methylenetetrahydrofolate reductase OS=Pandoraea sp. ISTKB GN=A9762_16835 PE=3 SV=1
A0A1E3LMC1	0.509256	12	42.4	45.112	3.2884e-81	>tr|A0A1E3LMC1|A0A1E3LMC1_9BURK Gamma-glutamyl phosphate reductase OS=Pandoraea sp. ISTKB GN=proA PE=3 SV=1
A0A1E3LMD3	-0.300701	16	52.4	43.626	1.0462e-232	>tr|A0A1E3LMD3|A0A1E3LMD3_9BURK Ribonucleoside-diphosphate reductase subunit beta OS=Pandoraea sp. ISTKB GN=A9762_12700 PE=3 SV=1
A0A1E3LMG0	0.630214	15	75.5	27.939	7.4935e-187	>tr|A0A1E3LMG0|A0A1E3LMG0_9BURK 4-hydroxy-tetrahydrodipicolinate reductase OS=Pandoraea sp. ISTKB GN=dapB PE=3 SV=1
A0A1E3LNP0	-0.239888	9	60.5	26.681	4.0192e-92	>tr|A0A1E3LNP0|A0A1E3LNP0_9BURK Phosphoadenosine phosphosulfate reductase OS=Pandoraea sp. ISTKB GN=A9762_11190 PE=3 SV=1
A0A1E3LNX1	0.081603	20	68.9	37.63	4.3583e-223	>tr|A0A1E3LNX1|A0A1E3LNX1_9BURK N-acetyl-gamma-glutamyl-phosphate reductase OS=Pandoraea sp. ISTKB GN=argC PE=3 SV=1
A0A1E3LP36	-1.40232	15	81.8	30.497	1.5937e-111	>tr|A0A1E3LP36|A0A1E3LP36_9BURK NADPH-dependent 7-cyano-7-deazaguanine reductase OS=Pandoraea sp. ISTKB GN=queF PE=3 SV=1
A0A1E3LP40	-1.97707	16	73.2	29.188	3.0603e-174	>tr|A0A1E3LP40|A0A1E3LP40_9BURK 2,5-didehydrogluconate reductase B OS=Pandoraea sp. ISTKB GN=A9762_00540 PE=4 SV=1
A0A1E3LP52	-0.780552	57	73.7	108.99	0	>tr|A0A1E3LP52|A0A1E3LP52_9BURK Ribonucleoside-diphosphate reductase OS=Pandoraea sp. ISTKB GN=A9762_12690 PE=3 SV=1
			Hydratase
A0A1E3LGR7	0.666635	10	52	35.552	1.9078e-59	>tr|A0A1E3LGR7|A0A1E3LGR7_9BURK NAD-dependent dehydratase OS=Pandoraea sp. ISTKB GN=A9762_05075 PE=4 SV=1
A0A1E3LHQ3	1.8323	6	32.3	22.192	6.2846e-28	>tr|A0A1E3LHQ3|A0A1E3LHQ3_9BURK Acyl dehydratase OS=Pandoraea sp. ISTKB GN=A9762_23125 PE=4 SV=1
A0A1E3LID9	1.54028	8	34.3	30.187	3.8271e-32	>tr|A0A1E3LID9|A0A1E3LID9_9BURK NAD-dependent dehydratase OS=Pandoraea sp. ISTKB GN=A9762_18475 PE=4 SV=1
A0A1E3LIF9	-1.86286	22	85.2	36.807	2.2503e-181	>tr|A0A1E3LIF9|A0A1E3LIF9_9BURK Delta-aminolevulinic acid dehydratase OS=Pandoraea sp. ISTKB GN=A9762_18595 PE=3 SV=1
A0A1E3LJE3	-0.120103	13	54.4	33.899	9.4149e-110	>tr|A0A1E3LJE3|A0A1E3LJE3_9BURK NAD-dependent dehydratase OS=Pandoraea sp. ISTKB GN=A9762_17035 PE=4 SV=1
A0A1E3LM02	-0.382714	5	76.2	11.666	2.1965e-80	>tr|A0A1E3LM02|A0A1E3LM02_9BURK Putative pterin-4-alpha-carbinolamine dehydratase OS=Pandoraea sp. ISTKB GN=A9762_13275 PE=3 SV=1
A0A1E3LMC2	-1.73024	5	67.6	15.96	4.4381e-115	>tr|A0A1E3LMC2|A0A1E3LMC2_9BURK 3-dehydroquinate dehydratase OS=Pandoraea sp. ISTKB GN=aroQ PE=3 SV=1
A0A1E3LMX6	1.07735	36	85	54.519	0	>tr|A0A1E3LMX6|A0A1E3LMX6_9BURK Fumarate hydratase class I OS=Pandoraea sp. ISTKB GN=A9762_14990 PE=3 SV=1
A0A1E3LNB3	0.87726	27	67.5	65.749	6.0176e-156	>tr|A0A1E3LNB3|A0A1E3LNB3_9BURK Dihydroxy-acid dehydratase OS=Pandoraea sp. ISTKB GN=ilvD PE=3 SV=1
A0A1E3LND7	-1.42957	17	41.8	64.751	1.1503e-112	>tr|A0A1E3LND7|A0A1E3LND7_9BURK Phosphogluconate dehydratase OS=Pandoraea sp. ISTKB GN=A9762_10865 PE=3 SV=1
A0A1E3LNW2	-0.674154	25	72.1	49.742	0	>tr|A0A1E3LNW2|A0A1E3LNW2_9BURK Fumarate hydratase class II OS=Pandoraea sp. ISTKB GN=fumC PE=3 SV=1
A0A1E3LQ56	-1.0138	31	67.3	59.059	0	>tr|A0A1E3LQ56|A0A1E3LQ56_9BURK Dihydroxy-acid dehydratase OS=Pandoraea sp. ISTKB GN=ilvD PE=3 SV=1
A0A1E3LAD8	-1.74238	4	55.6	16.981	7.0128e-30	>tr|A0A1E3LAD8|A0A1E3LAD8_9BURK Dehydratase OS=Pandoraea sp. ISTKB GN=A9762_09335 PE=4 SV=1
A0A1E3LBC5	0.846788	22	37.1	93.69	7.4518e-90	>tr|A0A1E3LBC5|A0A1E3LBC5_9BURK Fe/S-dependent 2-methylisocitrate dehydratase AcnD OS=Pandoraea sp. ISTKB GN=A9762_27300 PE=4 SV=1
A0A1E3LCA8	1.72004	5	30.2	34.511	2.9185e-30	>tr|A0A1E3LCA8|A0A1E3LCA8_9BURK NAD-dependent dehydratase OS=Pandoraea sp. ISTKB GN=A9762_07460 PE=4 SV=1
A0A1E3LF64	-1.10507	5	48.4	20.403	2.0506e-22	>tr|A0A1E3LF64|A0A1E3LF64_9BURK Carbonate dehydratase OS=Pandoraea sp. ISTKB GN=A9762_23950 PE=4 SV=1
A0A1E3LFI4	-1.74923	3	11	51.721	8.0859e-17	>tr|A0A1E3LFI4|A0A1E3LFI4_9BURK ADP-dependent (S)-NAD(P)H-hydrate dehydratase OS=Pandoraea sp. ISTKB GN=nnrD PE=3 SV=1
A0A1E3LFS3	1.04767	7	88.8	15.438	2.0843e-56	>tr|A0A1E3LFS3|A0A1E3LFS3_9BURK Acyl dehydratase OS=Pandoraea sp. ISTKB GN=A9762_22245 PE=4 SV=1
			Transferases
A0A1E3LAJ1	1.71581	18	62.7	35.784	3.8572e-197	>tr|A0A1E3LAJ1|A0A1E3LAJ1_9BURK Acetyl-coenzyme A carboxylase carboxyl transferase subunit alpha OS=Pandoraea sp. ISTKB GN=accA PE=3 SV=1
A0A1E3LAK2	1.76434	13	42.6	31.883	2.1902e-113	>tr|A0A1E3LAK2|A0A1E3LAK2_9BURK Acetyl-coenzyme A carboxylase carboxyl transferase subunit beta OS=Pandoraea sp. ISTKB GN=accD PE=3 SV=1
A0A1E3LC78	-1.80503	14	79.3	24.797	1.1812e-208	>tr|A0A1E3LC78|A0A1E3LC78_9BURK Succinyl-CoA--3-ketoacid-CoA transferase OS=Pandoraea sp. ISTKB GN=A9762_26655 PE=4 SV=1
A0A1E3LCA7	-0.872235	17	64	43.133	7.3527e-156	>tr|A0A1E3LCA7|A0A1E3LCA7_9BURK Formate-dependent phosphoribosylglycinamide formyltransferase OS=Pandoraea sp. ISTKB GN=purT PE=3 SV=1
A0A1E3LD28	1.99227	4	29.2	28.968	2.2996e-14	>tr|A0A1E3LD28|A0A1E3LD28_9BURK Isoprenyl transferase OS=Pandoraea sp. ISTKB GN=A9762_09005 PE=3 SV=1
A0A1E3LDA3	-0.704375	19	92.6	24.918	0	>tr|A0A1E3LDA3|A0A1E3LDA3_9BURK Dimethylallyltransferase OS=Pandoraea sp. ISTKB GN=A9762_25430 PE=4 SV=1
A0A1E3LD62	1.13083	12	62.4	31.155	1.4101e-234	>tr|A0A1E3LD62|A0A1E3LD62_9BURK Geranyl transferase OS=Pandoraea sp. ISTKB GN=A9762_06470 PE=3 SV=1
A0A1E3LDG5	-1.86858	18	78	39.686	1.0513e-186	>tr|A0A1E3LDG5|A0A1E3LDG5_9BURK Aminomethyltransferase OS=Pandoraea sp. ISTKB GN=gcvT PE=3 SV=1
A0A1E3LEQ5	-1.19303	8	53.8	22.186	7.6021e-87	>tr|A0A1E3LEQ5|A0A1E3LEQ5_9BURK Succinyl-CoA--3-ketoacid-CoA transferase OS=Pandoraea sp. ISTKB GN=A9762_26660 PE=4 SV=1
A0A1E3LFA7	1.68572	8	21.7	44.013	3.7786e-36	>tr|A0A1E3LFA7|A0A1E3LFA7_9BURK Serine--glyoxylate aminotransferase OS=Pandoraea sp. ISTKB GN=A9762_22935 PE=3 SV=1
A0A1E3LFW2	-1.96208	45	66.8	96.226	0	>tr|A0A1E3LFW2|A0A1E3LFW2_9BURK GCN5 family acetyltransferase OS=Pandoraea sp. ISTKB GN=A9762_21775 PE=4 SV=1
A0A1E3LJ11	0.878808	35	70.6	61.031	0	>tr|A0A1E3LJ11|A0A1E3LJ11_9BURK Gamma-glutamyltransferase OS=Pandoraea sp. ISTKB GN=A9762_17330 PE=4 SV=1
A0A1E3LJH8	-0.5054	17	91.9	28.901	2.6555e-237	>tr|A0A1E3LJH8|A0A1E3LJH8_9BURK 3-methyl-2-oxobutanoate hydroxymethyltransferase OS=Pandoraea sp. ISTKB GN=panB PE=3 SV=1
A0A1E3LKK5	1.59762	23	58	59.712	4.5878e-158	>tr|A0A1E3LKK5|A0A1E3LKK5_9BURK Gamma-glutamyltransferase OS=Pandoraea sp. ISTKB GN=A9762_17405 PE=4 SV=1
A0A1E3LLC9	0.45479	2	16.1	22.627	2.7279e-11	>tr|A0A1E3LLC9|A0A1E3LLC9_9BURK GCN5 family acetyltransferase OS=Pandoraea sp. ISTKB GN=A9762_14355 PE=4 SV=1
A0A1E3LMH8	0.543074	4	25.8	29.525	2.9583e-22	>tr|A0A1E3LMH8|A0A1E3LMH8_9BURK Acyl-phosphate glycerol 3-phosphate acyltransferase OS=Pandoraea sp. ISTKB GN=A9762_13000 PE=4 SV=1
A0A1E3LN87	1.57107	3	34.1	20.111	1.5918e-05	>tr|A0A1E3LN87|A0A1E3LN87_9BURK GCN5 family acetyltransferase OS=Pandoraea sp. ISTKB GN=A9762_15945 PE=4 SV=1
A0A1E3LPI4	-0.939351	15	88.9	23.593	2.5285e-186	>tr|A0A1E3LPI4|A0A1E3LPI4_9BURK 3-oxoadipate CoA-transferase OS=Pandoraea sp. ISTKB GN=A9762_00945 PE=4 SV=1
A0A1E3LPX0	1.525	5	32.7	34.124	3.1911e-29	>tr|A0A1E3LPX0|A0A1E3LPX0_9BURK Malonyl-[acyl-carrier protein] O-methyltransferase OS=Pandoraea sp. ISTKB GN=bioC PE=3 SV=1
A0A1E3LQ02	-0.057452	7	49.4	25.354	1.2871e-48	>tr|A0A1E3LQ02|A0A1E3LQ02_9BURK Octanoyltransferase OS=Pandoraea sp. ISTKB GN=lipB PE=3 SV=1
A0A1E3LQ51	1.48128	14	58.1	34.799	2.4055e-147	>tr|A0A1E3LQ51|A0A1E3LQ51_9BURK Myristoyl transferase OS=Pandoraea sp. ISTKB GN=A9762_02325 PE=4 SV=1
A0A1E3LR04	-0.890842	11	92.1	22.816	4.6163e-230	>tr|A0A1E3LR04|A0A1E3LR04_9BURK 3-oxoadipate CoA-transferase OS=Pandoraea sp. ISTKB GN=A9762_00950 PE=4 SV=1
A0A1E3LR13	-1.82665	4	40.5	17.904	1.5573e-13	>tr|A0A1E3LR13|A0A1E3LR13_9BURK GCN5 family acetyltransferase OS=Pandoraea sp. ISTKB GN=A9762_01005 PE=4 SV=1
			Hydrolase
A0A1E3LAD0	-1.60349	7	26.3	40.751	1.174e-22	>tr|A0A1E3LAD0|A0A1E3LAD0_9BURK 3-hydroxyisobutyryl-CoA hydrolase OS=Pandoraea sp. ISTKB GN=A9762_08550 PE=4 SV=1
A0A1E3LAT8	1.87001	4	27.5	30.016	2.9873e-17	>tr|A0A1E3LAT8|A0A1E3LAT8_9BURK Alpha/beta hydrolase OS=Pandoraea sp. ISTKB GN=A9762_07720 PE=4 SV=1
A0A1E3LBA0	1.12926	15	57.9	35.968	5.7112e-98	>tr|A0A1E3LBA0|A0A1E3LBA0_9BURK Fumarylacetoacetate hydrolase OS=Pandoraea sp. ISTKB GN=A9762_27350 PE=4 SV=1
A0A1E3LBM9	1.8745	19	60.6	61.593	5.03e-105	>tr|A0A1E3LBM9|A0A1E3LBM9_9BURK Thiosulfohydrolase SoxB OS=Pandoraea sp. ISTKB GN=A9762_07355 PE=3 SV=1
A0A1E3LC47	-1.96207	15	77.1	31.429	3.5845e-123	>tr|A0A1E3LC47|A0A1E3LC47_9BURK Alpha/beta hydrolase OS=Pandoraea sp. ISTKB GN=A9762_26670 PE=4 SV=1
A0A1E3LCC3	0.139522	3	12.2	29.044	8.3317e-14	>tr|A0A1E3LCC3|A0A1E3LCC3_9BURK Alpha/beta hydrolase OS=Pandoraea sp. ISTKB GN=A9762_26600 PE=4 SV=1
A0A1E3LFM3	1.97017	3	27.3	29.766	3.5753e-28	>tr|A0A1E3LFM3|A0A1E3LFM3_9BURK Hydrolase OS=Pandoraea sp. ISTKB GN=A9762_22210 PE=4 SV=1
A0A1E3LFU4	0.620776	3	17.2	40.481	6.2292e-11	>tr|A0A1E3LFU4|A0A1E3LFU4_9BURK Zn-dependent hydrolase OS=Pandoraea sp. ISTKB GN=A9762_22085 PE=4 SV=1
A0A1E3LGP4	-0.505261	5	38.6	25.32	4.7376e-32	>tr|A0A1E3LGP4|A0A1E3LGP4_9BURK Hydrolase OS=Pandoraea sp. ISTKB GN=A9762_04400 PE=4 SV=1
A0A1E3LJ09	-1.86166	11	58.4	32.449	4.6966e-59	>tr|A0A1E3LJ09|A0A1E3LJ09_9BURK Alpha/beta hydrolase OS=Pandoraea sp. ISTKB GN=A9762_20595 PE=4 SV=1
A0A1E3LJ12	0.793925	4	16.7	31.178	2.2695e-12	>tr|A0A1E3LJ12|A0A1E3LJ12_9BURK HAD family hydrolase OS=Pandoraea sp. ISTKB GN=A9762_16765 PE=4 SV=1
A0A1E3LJI1	-0.181346	3	22.8	21.103	2.5439e-20	>tr|A0A1E3LJI1|A0A1E3LJI1_9BURK Hydrolase OS=Pandoraea sp. ISTKB GN=A9762_16935 PE=4 SV=1
A0A1E3LJN2	-1.97871	3	29.4	33.304	9.9535e-24	>tr|A0A1E3LJN2|A0A1E3LJN2_9BURK Alpha/beta hydrolase OS=Pandoraea sp. ISTKB GN=A9762_02555 PE=4 SV=1
A0A1E3LJU2	-0.413116	5	16.9	39.992	1.1117e-11	>tr|A0A1E3LJU2|A0A1E3LJU2_9BURK Alpha/beta hydrolase OS=Pandoraea sp. ISTKB GN=A9762_16500 PE=4 SV=1
A0A1E3LK57	-0.929729	17	66.9	39.506	9.7461e-149	>tr|A0A1E3LK57|A0A1E3LK57_9BURK Choloylglycine hydrolase OS=Pandoraea sp. ISTKB GN=A9762_03190 PE=4 SV=1
A0A1E3LKE2	-0.985689	11	54.1	24.253	2.7515e-102	>tr|A0A1E3LKE2|A0A1E3LKE2_9BURK HAD family hydrolase OS=Pandoraea sp. ISTKB GN=A9762_18070 PE=4 SV=1
A0A1E3LKF3	0.747275	12	66.2	24.043	1.8592e-54	>tr|A0A1E3LKF3|A0A1E3LKF3_9BURK GTP cyclohydrolase-2 OS=Pandoraea sp. ISTKB GN=ribA PE=3 SV=1
A0A1E3LLG4	-1.10242	7	72.2	17.779	1.4747e-95	>tr|A0A1E3LLG4|A0A1E3LLG4_9BURK NUDIX hydrolase OS=Pandoraea sp. ISTKB GN=A9762_15205 PE=4 SV=1
A0A1E3LLI5	-1.98208	6	45.3	24.771	4.5698e-35	>tr|A0A1E3LLI5|A0A1E3LLI5_9BURK Fumarylacetoacetate hydrolase OS=Pandoraea sp. ISTKB GN=A9762_14650 PE=4 SV=1
A0A1E3LNF3	-0.006201	7	41	20.926	2.3946e-27	>tr|A0A1E3LNF3|A0A1E3LNF3_9BURK Hydrolase OS=Pandoraea sp. ISTKB GN=A9762_13685 PE=4 SV=1
A0A1E3LNQ4	0.989935	11	40.2	44.405	4.5547e-64	>tr|A0A1E3LNQ4|A0A1E3LNQ4_9BURK Zn-dependent hydrolase OS=Pandoraea sp. ISTKB GN=A9762_10425 PE=4 SV=1
A0A1E3LP41	1.73858	7	56.4	21.266	9.4641e-81	>tr|A0A1E3LP41|A0A1E3LP41_9BURK GTP cyclohydrolase 1 OS=Pandoraea sp. ISTKB GN=folE PE=3 SV=1
A0A1E3LPA6	-1.92794	16	84.7	30.075	8.7338e-175	>tr|A0A1E3LPA6|A0A1E3LPA6_9BURK Alpha/beta hydrolase OS=Pandoraea sp. ISTKB GN=A9762_00985 PE=4 SV=1
A0A1E3LQ59	-1.99994	8	37	37.882	1.7843e-58	>tr|A0A1E3LQ59|A0A1E3LQ59_9BURK Alpha/beta hydrolase OS=Pandoraea sp. ISTKB GN=A9762_01060 PE=4 SV=1
A0A1E3LRL3	0.815755	11	88	22.439	3.7539e-85	>tr|A0A1E3LRL3|A0A1E3LRL3_9BURK Alpha/beta hydrolase OS=Pandoraea sp. ISTKB GN=A9762_02380 PE=4 SV=1
A0A1E3LRY1	-1.74095	12	42.3	34.906	8.6886e-57	>tr|A0A1E3LRY1|A0A1E3LRY1_9BURK MBL fold metallo-hydrolase OS=Pandoraea sp. ISTKB GN=A9762_00925 PE=4 SV=1
			Esterases
A0A1E3LAW4	1.28789	3	23.2	17.964	1.7184e-16	>tr|A0A1E3LAW4|A0A1E3LAW4_9BURK Acyl-CoA thioesterase OS=Pandoraea sp. ISTKB GN=A9762_08505 PE=4 SV=1
A0A1E3LBI8	-1.99308	6	43.4	28.528	3.0751e-21	>tr|A0A1E3LBI8|A0A1E3LBI8_9BURK Metallophosphoesterase OS=Pandoraea sp. ISTKB GN=A9762_07130 PE=4 SV=1
A0A1E3LC14	-0.795142	15	66.8	36.609	2.4848e-127	>tr|A0A1E3LC14|A0A1E3LC14_9BURK Chemotaxis response regulator protein-glutamate methylesterase OS=Pandoraea sp. ISTKB GN=cheB PE=3 SV=1
A0A1E3LC55	-0.275391	8	62.8	14.714	6.2354e-41	>tr|A0A1E3LC55|A0A1E3LC55_9BURK Thioesterase OS=Pandoraea sp. ISTKB GN=A9762_26645 PE=4 SV=1
A0A1E3LFS2	-0.674076	4	44.8	16.101	3.4457e-42	>tr|A0A1E3LFS2|A0A1E3LFS2_9BURK Thioesterase OS=Pandoraea sp. ISTKB GN=A9762_22235 PE=4 SV=1
A0A1E3LHW4	0.563995	5	38.3	22.768	1.347e-19	>tr|A0A1E3LHW4|A0A1E3LHW4_9BURK Arylesterase OS=Pandoraea sp. ISTKB GN=A9762_22385 PE=4 SV=1
A0A1E3LNV3	-0.98672	12	62.4	34.628	1.2116e-76	>tr|A0A1E3LNV3|A0A1E3LNV3_9BURK Chemotaxis response regulator protein-glutamate methylesterase OS=Pandoraea sp. ISTKB GN=cheB PE=3 SV=1
A0A1E3LQ08	-1.0339	7	64.5	22.036	1.8379e-53	>tr|A0A1E3LQ08|A0A1E3LQ08_9BURK Esterase OS=Pandoraea sp. ISTKB GN=A9762_12765 PE=4 SV=1
A0A1E3LRL8	0.799967	3	45.3	15.077	2.8955e-19	>tr|A0A1E3LRL8|A0A1E3LRL8_9BURK Acyl-CoA thioesterase OS=Pandoraea sp. ISTKB GN=A9762_00190 PE=4 SV=1
